# Supplementary material for: Construction of Circular RNA–MicroRNA–Messenger RNA Regulatory Network of Recurrent Implantation Failure to Explore Its Potential Pathogenesis
Source: Front Genet. 2021 Feb 16;11:627459. doi: 10.3389/fgene.2020.627459 (PMC7924221; doi:10.3389/fgene.2020.627459)
Supplement: Supplementary Table 2 — 160 DEmiRs were obtained GSE71332 microarray by the limma package in RStudio software. DEmiRs differentially expressed miRNAs. [file Data_Sheet_2.CSV]

	logFC	AveExpr	t	P.Value	adj.P.Val	B	v	g	name
hsa-miR-1288	6.07644616071429	-5.23080348958333	24.7151611244071	2.4241732097866e-10	4.86289145883193e-07	-17.2341721501331	9.61543635258865	up	hsa-miR-1288
hsa-miR-374c-5p	5.46979232738095	-5.58468489236111	12.6935397008628	1.61445481694894e-07	0.000161929818139978	-24.361275211807	6.79197410488921	up	hsa-miR-374c-5p
hsa-miR-3125	6.24766011071429	-5.13092868541667	10.8916214015278	6.84453349129115e-07	0.000457671139451001	-25.9397955486025	6.16465614710082	up	hsa-miR-3125
hsa-miR-186-5p	6.88214364642857	-4.76081328958333	10.1840591302257	1.27785162634985e-06	0.000640842590614452	-26.6210806304027	5.89351956996351	up	hsa-miR-186-5p
hsa-miR-135b-5p	6.53698997214286	-4.96215293291667	9.7105342335196	1.98115552910542e-06	0.000794839598277092	-27.0991720118936	5.7030814291657	up	hsa-miR-135b-5p
hsa-miR-3907	6.08495679642857	-5.22583895208333	8.34024169314188	7.83591477141711e-06	0.00261980750524379	-28.5956299176858	5.10591029632515	up	hsa-miR-3907
hsa-miR-32-5p	4.66700229761905	-6.05297907638889	7.71577507492573	1.5557464993456e-05	0.00445832496812469	-29.340133346395	4.80806116756772	up	hsa-miR-32-5p
hsa-miR-4428	1.31098338607143	-1.25265782145833	6.79756057110837	4.60933163924519e-05	0.0102736880759176	-30.5159010223062	4.33636204346745	up	hsa-miR-4428
hsa-miR-374a-5p	2.91331942540476	0.875692909652778	6.68041917348794	5.33260887080734e-05	0.0106972133948395	-30.6733291272754	4.27306026921033	up	hsa-miR-374a-5p
hsa-miR-30c-5p	1.7729607727619	1.21958922444444	6.39826382840188	7.62940125518304e-05	0.0139132535617247	-31.0597627626702	4.11750954353572	up	hsa-miR-30c-5p
hsa-miR-1305	0.978158549761905	-1.28179013097222	6.21817659672021	9.64052272831504e-05	0.0160177325584736	-31.311854330324	4.01589941714821	up	hsa-miR-1305
hsa-miR-136-5p	6.61820715059524	-3.64534648715278	6.16193446515611	0.000103803850079839	0.0160177325584736	-31.3914665403334	3.98378653822725	up	hsa-miR-136-5p
hsa-miR-6717-5p	1.19252719366667	-0.887010656027778	5.85950860396068	0.000155614443978814	0.0174442279605274	-31.826854903957	3.80795009469104	up	hsa-miR-6717-5p
hsa-miR-1914-3p	5.35550487714286	-4.532756225	5.76650468023404	0.000176689836621947	0.0174442279605274	-31.9632439524196	3.75278843083251	up	hsa-miR-1914-3p
hsa-miR-204-5p	6.59144181804762	-3.58176822613889	5.74387391949537	0.000182268873882679	0.0174442279605274	-31.996610420897	3.73928748962894	up	hsa-miR-204-5p
hsa-miR-142-3p	3.01203937542381	0.953416917263889	5.6252292462045	0.000214782218483785	0.0174442279605274	-32.1726863079181	3.66800167611041	up	hsa-miR-142-3p
hsa-miR-374b-5p	1.54272991079286	1.16545651097917	5.53655303976187	0.000243128414470121	0.0174442279605274	-32.3055484636213	3.61416428210093	up	hsa-miR-374b-5p
hsa-miR-449b-5p	5.03261459857143	-4.75447712916667	5.22427614120056	0.000379549545848515	0.0174442279605274	-32.7820254613476	3.42073152389467	up	hsa-miR-449b-5p
hsa-miR-30d-3p	5.14312294642857	-5.77524203125	5.15163927608505	0.0004218195828989	0.0174442279605274	-32.8947702296941	3.37487326208465	up	hsa-miR-30d-3p
hsa-miR-425-5p	0.817939804585715	0.795243615708333	5.08178283226171	0.000467239233866161	0.0174442279605274	-33.0038764339437	3.33046069685418	up	hsa-miR-425-5p
hsa-miR-362-3p	1.56521369183333	-0.241913874930556	5.00005163768644	0.000527093276198394	0.0174442279605274	-33.1323677041862	3.27811252377472	up	hsa-miR-362-3p
hsa-miR-371b-5p	6.32012308083333	-5.08865861951389	4.99684200881984	0.000529604561087922	0.0174442279605274	-33.1374319940223	3.27604828329875	up	hsa-miR-371b-5p
hsa-miR-505-3p	5.10050839952381	-4.59638307361111	4.99213443909426	0.000533310954987592	0.0174442279605274	-33.1448623029431	3.27301949518119	up	hsa-miR-505-3p
hsa-miR-335-5p	1.05965563833333	-1.07091321597222	4.97963252791376	0.000543288831737972	0.0174442279605274	-33.1646094471871	3.26496922256507	up	hsa-miR-335-5p
hsa-miR-6512-5p	5.60071408214286	-5.50831386875	4.96140089977417	0.000558197669534841	0.0174442279605274	-33.1934444221901	3.2532119810152	up	hsa-miR-6512-5p
hsa-miR-145-3p	5.07401244214286	-4.53913261875	4.68118522921441	0.000851329396422241	0.0174442279605274	-33.6421653725321	3.06990237015098	up	hsa-miR-145-3p
hsa-miR-365a-3p	0.982913565880953	1.31469954993056	4.66713985750749	0.000869789216922595	0.0174442279605274	-33.6649259951063	3.06058598073604	up	hsa-miR-365a-3p
hsa-miR-199a-5p	1.16335720404762	4.35189930069444	4.62878360705697	0.000922397330047667	0.0174442279605274	-33.7272108183696	3.03508196281141	up	hsa-miR-199a-5p
hsa-miR-30b-5p	1.31371809690476	4.72883383819444	4.57049109802259	0.0010089082589559	0.0174442279605274	-33.8222256970586	2.99614832280236	up	hsa-miR-30b-5p
hsa-miR-1260b	1.67838195985714	1.65840415125	4.4947009337821	0.0011344452630746	0.0174442279605274	-33.9463953344859	2.94521645395987	up	hsa-miR-1260b
hsa-miR-455-5p	1.82402476452381	-0.591145468694444	4.48258440703763	0.00115600176350125	0.0174442279605274	-33.9663118653591	2.93704150339103	up	hsa-miR-455-5p
hsa-miR-145-5p	1.61989362485714	2.39694782416667	4.42922275804106	0.00125622486240605	0.0174442279605274	-34.0542373000026	2.90093261556584	up	hsa-miR-145-5p
hsa-miR-7-1-3p	4.38029032380952	-6.22022772777778	4.37369464990132	0.00137032939363489	0.0174442279605274	-34.1460950808925	2.86317502653461	up	hsa-miR-7-1-3p
hsa-miR-19a-3p	0.88548889	2.4620756125	4.3581491682866	0.00140419905369988	0.0174442279605274	-34.1718766351764	2.85257132397551	up	hsa-miR-19a-3p
hsa-miR-1260a	0.818098428333333	2.03797693819444	4.3439359654842	0.001435939950866	0.0174442279605274	-34.1954734094596	2.8428637213422	up	hsa-miR-1260a
hsa-miR-429	1.40642818579524	1.00062934151389	4.34383343678116	0.00143617165001694	0.0174442279605274	-34.1956437132871	2.84279365048361	up	hsa-miR-429
hsa-miR-148b-3p	0.940282845321428	-0.140851973729167	4.2551554836074	0.00165213375686507	0.0174442279605274	-34.3433936784311	2.78195479508048	up	hsa-miR-148b-3p
hsa-miR-199b-5p	1.20355347190476	3.69989204861111	4.21606230603539	0.00175797630697219	0.0174442279605274	-34.4088104886461	2.75498698240251	up	hsa-miR-199b-5p
hsa-miR-141-3p	0.651483864761904	5.05426771944444	4.17150345344407	0.00188738279962129	0.0174442279605274	-34.4835782936628	2.72414000714675	up	hsa-miR-141-3p
hsa-miR-30e-5p	0.783358766119048	1.97813439506944	4.09913651002201	0.00211934628299834	0.0174442279605274	-34.6054598524869	2.67379807749941	up	hsa-miR-30e-5p
hsa-miR-144-5p	4.54343002666667	-4.89272051944444	4.04891584833051	0.00229780452440659	0.0174442279605274	-34.6903616069318	2.63868691976542	up	hsa-miR-144-5p
hsa-miR-744-5p	4.68527537571429	-3.7727010375	4.04389873143268	0.00231647990611843	0.0174442279605274	-34.6988574163197	2.6351714626526	up	hsa-miR-744-5p
hsa-miR-196b-5p	1.29092836354762	2.53894222590278	3.9513084204997	0.00269126643606362	0.0174442279605274	-34.8560880636205	2.57004330484335	up	hsa-miR-196b-5p
hsa-miR-143-3p	1.25958669907857	0.4994086943125	3.75457388924753	0.00371422175843506	0.0174442279605274	-35.1927389385579	2.43013217017364	up	hsa-miR-143-3p
hsa-miR-4690-5p	3.52309794523809	-6.72025661527778	3.70163736476319	0.00405371654720273	0.0174442279605274	-35.2838570104381	2.39214662226598	up	hsa-miR-4690-5p
hsa-miR-301a-3p	1.14107413330714	-0.365916028770833	3.54301682396442	0.00527809639182418	0.0174442279605274	-35.5580191346609	2.27752268269212	up	hsa-miR-301a-3p
hsa-miR-424-5p	0.940004076904763	4.43027652986111	3.53295625310785	0.00536767471434192	0.0174442279605274	-35.5754584810716	2.27021381065702	up	hsa-miR-424-5p
hsa-miR-4734	4.25781675166667	-5.04696878819444	3.50960313012381	0.00558173214849618	0.0174442279605274	-35.6159599299021	2.2532310079085	up	hsa-miR-4734
hsa-miR-125b-5p	0.916558877380949	5.27158833680556	3.47370936859516	0.00592812378749126	0.0174442279605274	-35.6782630471762	2.22708273625965	up	hsa-miR-125b-5p
hsa-miR-21-5p	0.881535057142859	7.55023360833333	3.46310289919674	0.00603468186857709	0.0174442279605274	-35.6966848041327	2.21934561974446	up	hsa-miR-21-5p
hsa-miR-149-5p	4.46541622285714	-3.65243854166667	3.44470096835731	0.00622427998118328	0.0174442279605274	-35.7286576640516	2.20591088010125	up	hsa-miR-149-5p
hsa-miR-101-3p	0.681127607880952	1.33325619909722	3.44350058955758	0.00623685958163988	0.0174442279605274	-35.7307437866984	2.20503403366339	up	hsa-miR-101-3p
hsa-miR-9-5p	3.86649227142857	-6.51994325833333	3.37554930117484	0.00699353312054657	0.0174442279605274	-35.8489254434256	2.15530336401109	up	hsa-miR-9-5p
hsa-miR-4713-3p	0.819775433119048	-0.0413164990138889	3.36687370098741	0.00709674023579293	0.0174442279605274	-35.8640256928216	2.14894109109722	up	hsa-miR-4713-3p
hsa-miR-424-3p	4.09629002297619	-4.02698693493056	3.29852234391728	0.0079667694215306	0.0174442279605274	-35.9830674071669	2.09871775223396	up	hsa-miR-424-3p
hsa-miR-141-5p	3.82876432904762	-4.33065391805555	3.25395632348592	0.00859246367885971	0.0174442279605274	-36.0607390167822	2.06588229498988	up	hsa-miR-141-5p
hsa-miR-6132	4.19922931785714	-6.32584664791667	3.21087253180376	0.00924535773263454	0.0174442279605274	-36.1358531387351	2.03407627992899	up	hsa-miR-6132
hsa-miR-205-5p	4.54861883095238	-6.12203609861111	3.17014126118239	0.00990937584565916	0.0174442279605274	-36.206877162056	2.00395369923043	up	hsa-miR-205-5p
hsa-miR-222-3p	0.693666249066667	-0.366795812777778	3.15707547087245	0.0101325665054199	0.0174442279605274	-36.2296606966549	1.99428053707138	up	hsa-miR-222-3p
hsa-miR-200b-3p	0.725613657857143	3.55486544375	3.15263242259908	0.0102096289497487	0.0174442279605274	-36.2374081996746	1.99099004126322	up	hsa-miR-200b-3p
hsa-miR-99b-5p	0.649991907102381	0.526431787159722	3.14666856006191	0.0103140121898117	0.0174442279605274	-36.2478074916925	1.9865723596498	up	hsa-miR-99b-5p
hsa-miR-154-5p	4.19006860404762	-3.71830603263889	3.11959449415595	0.0108017699796272	0.0174442279605274	-36.2950144440467	1.96650507512391	up	hsa-miR-154-5p
hsa-miR-4656	1.86165696428571	-7.68943052083333	3.03829264333823	0.0124127844201035	0.0174442279605274	-36.4367181201702	1.90613078718407	up	hsa-miR-4656
hsa-miR-1587	0.542761544738096	-1.08388475006944	3.02533140825745	0.01269137136285	0.0174735009978567	-36.4592962540451	1.89649144779183	up	hsa-miR-1587
hsa-miR-1285-3p	1.53306242857143	-7.88111066666667	3.0199230965306	0.0128094895036695	0.0176240301401653	-36.4687160613217	1.89246817783979	up	hsa-miR-1285-3p
hsa-miR-4324	4.28653341928571	-5.16979638541667	3.00825606582391	0.0130681193697101	0.017955237983314	-36.4890339867996	1.88378690714964	up	hsa-miR-4324
hsa-miR-4653-3p	0.672187961785714	-1.57305136229167	3.00549080132653	0.0131301927480234	0.0180281770380116	-36.4938490447022	1.88172889852678	up	hsa-miR-4653-3p
hsa-miR-375	3.95337902394048	-2.57919570936806	2.93601340898219	0.0147919941766386	0.0202544302514246	-36.6147376763394	1.82997327282334	up	hsa-miR-375
hsa-miR-146b-5p	1.0176724827619	0.722537996944444	2.93006545232896	0.0149438146052619	0.0204483575021524	-36.6250776914478	1.82553852898946	up	hsa-miR-146b-5p
hsa-miR-200a-3p	0.750625180023809	2.36152403451389	2.85718778312562	0.0169371430545824	0.023097150895644	-36.7516201700182	1.77115984431635	up	hsa-miR-200a-3p
hsa-miR-126-3p	0.843514100000001	3.3806125	2.847693207415	0.0172158950899575	0.0234454077056719	-36.7680833793995	1.76407039250484	up	hsa-miR-126-3p
hsa-miR-598	3.45860834261905	-4.43129265347222	2.84661787177439	0.0172477562238162	0.0234728622693184	-36.7699475994654	1.76326739467747	up	hsa-miR-598
hsa-miR-501-3p	3.56815972619048	-4.43783825972222	2.82448518118784	0.0179168886400704	0.024350459764215	-36.808299909443	1.74673740559841	up	hsa-miR-501-3p
hsa-miR-1290	2.75126655238095	-7.17049159444444	2.77857645232407	0.0193893478631036	0.0262857287444776	-36.8877384841533	1.71243679763704	up	hsa-miR-1290
hsa-miR-455-3p	0.723712379971428	1.07628692358333	2.76747515032137	0.019763307394025	0.0267511434766627	-36.9069226771362	1.70414037438512	up	hsa-miR-455-3p
hsa-miR-4486	4.23065240333333	-5.03649151805556	2.74191873451604	0.020651951948418	0.0279163177955031	-36.9510465570406	1.68503889411102	up	hsa-miR-4486
hsa-let-7i-3p	1.8380299202381	-7.70321296319444	2.72993490474812	0.0210823442829195	0.0284789108629876	-36.9717167441916	1.6760810987475	up	hsa-let-7i-3p
hsa-miR-3156-5p	2.72406217023809	-7.18636081736111	2.65109805635616	0.024146316980261	0.0325302295919432	-37.1073399038733	1.61714910247477	up	hsa-miR-3156-5p
hsa-miR-140-5p	0.586507812969047	1.02863171971528	2.61211259952608	0.0258218282662388	0.0347641526859564	-37.1741507673771	1.58801301157273	up	hsa-miR-140-5p
hsa-miR-4695-5p	3.20864612119048	-3.36620255763889	2.57931602846329	0.0273205749142399	0.0367326228404593	-37.2302081721642	1.56351016591822	up	hsa-miR-4695-5p
hsa-miR-31-3p	0.842718275833334	-2.01924743576389	2.55268496858074	0.0286008435917852	0.0384024713822765	-37.2756208041048	1.54362115701592	up	hsa-miR-31-3p
hsa-miR-4299	0.512169167297619	-0.548850290076389	2.52925235480368	0.0297764018415046	0.0399274479238358	-37.3154957178655	1.52612778323902	up	hsa-miR-4299
hsa-miR-125a-5p	0.606634326214285	1.645733033125	2.51769384628812	0.0303737458476066	0.0407012252306606	-37.3351346155688	1.51750164533466	up	hsa-miR-125a-5p
hsa-miR-887	1.07913201428571	-8.14590340833333	2.50803356684935	0.0308820637250328	0.0412996132216105	-37.3515325801683	1.51029368520009	up	hsa-miR-887
hsa-miR-5096	2.13012529642857	-7.53282399375	2.50268452165076	0.0311671322688025	0.0416530761700319	-37.3606061367867	1.50630315592432	up	hsa-miR-5096
hsa-miR-3653	1.06082214799762	0.224311109881944	2.46296918196142	0.0333664538021505	0.0445033951643044	-37.4278307755626	1.47668994785512	up	hsa-miR-3653
hsa-miR-1246	0.721443300164286	0.632873404479167	2.45191284477391	0.0340054657213167	0.0453255576325324	-37.4464985394135	1.46845127290388	up	hsa-miR-1246
hsa-miR-590-5p	2.73487896130952	-1.79582902756944	2.43913645267745	0.0347588915197007	0.046237623599814	-37.4680440452286	1.45893408189407	up	hsa-miR-590-5p
hsa-miR-200c-5p	0.978486795238095	-8.20461311944444	2.4316294905558	0.0352092049236802	0.0468056097262441	-37.4806899604731	1.45334378183572	up	hsa-miR-200c-5p
hsa-miR-203a	2.89963792545238	-1.43246779565278	2.41525720183217	0.0362112784114329	0.048042211966491	-37.5082346807505	1.44115614247848	up	hsa-miR-203a
hsa-miR-193a-5p	3.01783577595238	-3.38525704236111	2.40098719362886	0.0371074607746495	0.0491986558585241	-37.5322020878825	1.43053876295889	up	hsa-miR-193a-5p
hsa-miR-34c-3p	1.93619183571429	-7.64595184583333	2.3915817357729	0.0377099865400565	0.0499315069302663	-37.5479780893222	1.42354362260844	up	hsa-miR-34c-3p
hsa-miR-6131	2.76876065614286	-1.70557160725	2.37261823770333	0.0389540748419043	0.0514091277189869	-37.5797338459009	1.4094471056733	up	hsa-miR-6131
hsa-miR-340-3p	1.01187486071429	-8.18513674791667	2.36142286348364	0.0397072867617518	0.0523687161368009	-37.5984478293134	1.40112978769454	up	hsa-miR-340-3p
hsa-miR-4726-5p	3.55937222952381	-2.32314843794444	2.35735149109427	0.0399847166554333	0.0526999616365304	-37.6052471784191	1.39810597718624	up	hsa-miR-4726-5p
hsa-miR-139-3p	1.11392224880952	-8.12560910486111	2.33748438957714	0.0413658617859739	0.0544487655791756	-37.6383769941219	1.38335792347019	up	hsa-miR-139-3p
hsa-miR-10a-3p	3.41656537142857	-5.52874163333333	2.33266105480591	0.041708131633107	0.0547914289823266	-37.6464077841311	1.37977926447222	up	hsa-miR-10a-3p
hsa-miR-760	0.933204101190477	-8.23102802430556	2.31638438333083	0.0428836285061852	0.0562252018192206	-37.6734714784887	1.36770847486511	up	hsa-miR-760
hsa-miR-30e-3p	2.57199377928571	-1.93839617708333	2.30090695837878	0.0440312707118337	0.0576921809588103	-37.699152613253	1.35623878092307	up	hsa-miR-30e-3p
hsa-miR-660-5p	0.649525880666666	1.08858884305556	2.29090090878448	0.0447890417986699	0.0586467479426447	-37.7157268500328	1.34882822860246	up	hsa-miR-660-5p
hsa-miR-215	3.05885434285714	-6.99106538333333	2.26137343452246	0.0470997063139133	0.0615919236412712	-37.7645028267232	1.3269818008678	up	hsa-miR-215
hsa-miR-449a	1.17356550321429	1.61671605104167	2.2475184958309	0.0482233325726793	0.0630201987887914	-37.7873187006441	1.31674278010717	up	hsa-miR-449a
hsa-miR-664a-5p	1.14752049880952	-8.10601012569444	2.24316720027728	0.0485815396568069	0.0633644789021811	-37.7944747072934	1.31352872555684	up	hsa-miR-664a-5p
hsa-miR-664b-5p	1.20276325714286	-8.07378518333333	2.2323959631089	0.0494793464988835	0.0644516682316626	-37.8121687920619	1.30557604497265	up	hsa-miR-664b-5p
hsa-miR-4306	-1.24204673620238	0.577542880381944	-6.96926380440023	3.73399063710183e-05	0.00936298152253283	-30.2882718265823	4.42782677536929	down	hsa-miR-4306
hsa-miR-6165	-1.11826659244524	-0.959026976243056	-5.31237612056351	0.000334262261223527	0.0174442279605274	-32.6462465895091	3.47591265322363	down	hsa-miR-6165
hsa-miR-4668-5p	-6.44746535861904	-5.07196640652778	-5.25336944301289	0.000363908970369966	0.0174442279605274	-32.737069694335	3.43900723890632	down	hsa-miR-4668-5p
hsa-miR-4788	-1.27337386987619	-1.19423728052778	-4.58705471395344	0.000983484620605781	0.0174442279605274	-33.7951840762134	3.00723242703927	down	hsa-miR-4788
hsa-miR-134	-1.51483091240714	-0.340247192520833	-4.36713171532594	0.00138452193123706	0.0174442279605274	-34.1569759835175	2.85870016051082	down	hsa-miR-134
hsa-miR-6088	-1.33886316571429	1.78536129833333	-4.33934132570211	0.00144636197151278	0.0174442279605274	-34.2031064701113	2.8397230054108	down	hsa-miR-6088
hsa-miR-328	-4.43678265903809	-4.07505447897222	-4.17093159476684	0.00188910729389933	0.0174442279605274	-34.4845392469331	2.72374337515115	down	hsa-miR-328
hsa-miR-125a-3p	-0.658224918809523	-1.92859608263889	-4.1505191711829	0.00195176137273444	0.0174442279605274	-34.5188633147519	2.7095732813618	down	hsa-miR-125a-3p
hsa-miR-1207-5p	-1.6043781997619	2.49347707847222	-4.02216289802244	0.00239924682634972	0.0174442279605274	-34.7356929952106	2.61992507099526	down	hsa-miR-1207-5p
hsa-miR-4701-5p	-4.80915521571428	-3.86155134583333	-3.90490703900597	0.00290249690463668	0.0174442279605274	-34.9351876588838	2.53722823474182	down	hsa-miR-4701-5p
hsa-miR-5739	-1.21365731011905	1.13770080576389	-3.73796486872126	0.00381742896504475	0.0174442279605274	-35.2213051651508	2.41822903557504	down	hsa-miR-5739
hsa-miR-3195	-0.550332118202381	-0.0331589032847222	-3.697866593162	0.00407910072113111	0.0174442279605274	-35.2903553219638	2.38943557095371	down	hsa-miR-3195
hsa-miR-197-3p	-0.900367824111905	-0.600092906381944	-3.53938208643757	0.00531027963843234	0.0174442279605274	-35.5643190937507	2.274882608442	down	hsa-miR-197-3p
hsa-miR-1225-5p	-1.09240389666667	1.37094271194444	-3.52587690397897	0.00543165162999073	0.0174442279605274	-35.5877332738989	2.26506809219302	down	hsa-miR-1225-5p
hsa-miR-4499	-0.847064915142857	-1.19580561166667	-3.44214899711284	0.00625105530013567	0.0174442279605274	-35.7330927727953	2.20404665908191	down	hsa-miR-4499
hsa-miR-1268b	-0.907218926952381	0.396002752611111	-3.4286020917647	0.00639519539542519	0.0174442279605274	-35.756640572587	2.1941461817782	down	hsa-miR-1268b
hsa-miR-195-5p	-0.519555567380953	4.87776225902778	-3.37205452228817	0.00703492053100248	0.0174442279605274	-35.8550079697582	2.1527408041485	down	hsa-miR-195-5p
hsa-miR-188-5p	-1.04483049726667	-0.915194381972222	-3.25119339886233	0.00863287768232479	0.0174442279605274	-36.0655553971232	2.06384441248485	down	hsa-miR-188-5p
hsa-miR-4290	-3.97808597951667	-3.80482627520139	-3.13932555547325	0.0104440340791429	0.0174442279605274	-36.2606113943519	1.98113171973309	down	hsa-miR-4290
hsa-miR-6087	-0.848003922380953	3.43318382361111	-3.10899091098227	0.0109991641635661	0.0174442279605274	-36.3135014189237	1.95864031601841	down	hsa-miR-6087
hsa-miR-4507	-0.662637754595238	0.878983179652778	-3.09562632636007	0.0112532114284049	0.0174442279605274	-36.3368002652632	1.94872352140981	down	hsa-miR-4507
hsa-miR-1268a	-0.735210924397619	0.282043761034722	-3.02670061218159	0.0126616438804849	0.0174445450716022	-36.4569113455443	1.89750990554486	down	hsa-miR-1268a
hsa-miR-4443	-0.695867080642857	0.991558224791667	-3.01773298011723	0.012857639302962	0.0176781524617833	-36.4725304138763	1.89083876172358	down	hsa-miR-4443
hsa-miR-877-3p	-3.04914388466667	-4.00902460638889	-2.98683805634165	0.0135567992863763	0.0186011897185163	-36.5263219546336	1.86784283379826	down	hsa-miR-877-3p
hsa-miR-3676-5p	-0.854666895952382	2.73879499236111	-2.97495928848142	0.0138357870839081	0.0189710108614625	-36.5469956471559	1.85899612987503	down	hsa-miR-3676-5p
hsa-miR-4254	-3.35575297833333	-7.37716667569444	-2.94007328807695	0.014689264393025	0.0201275029866176	-36.6076789909273	1.83299995220492	down	hsa-miR-4254
hsa-miR-212-3p	-3.44450031809524	-5.80478111388889	-2.92730088655627	0.0150149157457023	0.0205316434804899	-36.6298830895839	1.82347710044664	down	hsa-miR-212-3p
hsa-miR-5787	-0.797446074669047	-0.0260190423402778	-2.91948519953649	0.0152177834317642	0.0207948730000811	-36.6434664172514	1.81764860074927	down	hsa-miR-5787
hsa-miR-4672	-1.10196557761905	2.51563552638889	-2.90645577344794	0.015562167035923	0.021250991881594	-36.6661042497148	1.80792992751253	down	hsa-miR-4672
hsa-miR-6724-5p	-0.689317117004762	-0.707911555652778	-2.85629110712295	0.0169632728312005	0.0231170688175191	-36.7531752168262	1.77049035282196	down	hsa-miR-6724-5p
hsa-miR-32-3p	-0.870062261452381	0.0508366796527778	-2.77845922311676	0.0193932594924361	0.0262857287444776	-36.8879411216556	1.71234919140549	down	hsa-miR-32-3p
hsa-miR-4763-3p	-0.679843095095238	0.879345679027778	-2.74781626284552	0.0204433903727609	0.0276530283801472	-36.9408694344333	1.68944707829856	down	hsa-miR-4763-3p
hsa-miR-370	-1.95332106714286	-3.49361507083333	-2.72910749634167	0.021112389747226	0.0285003054057438	-36.9731433972154	1.6754626053805	down	hsa-miR-370
hsa-miR-939-5p	-0.977543709064286	-0.1664863256875	-2.71006327802399	0.0218159141226181	0.0294302109818237	-37.0059621045669	1.6612265846441	down	hsa-miR-939-5p
hsa-miR-4281	-0.906942584047619	2.64724824097222	-2.69174095144854	0.022514903482457	0.0303527529474521	-37.0375028209411	1.64752991044327	down	hsa-miR-4281
hsa-miR-4769-3p	-2.54258159714286	-3.28579590833333	-2.61112074577293	0.0258659326146853	0.0348001749329703	-37.1758481224043	1.58727185817469	down	hsa-miR-4769-3p
hsa-miR-2278	-1.06030923298095	-1.64080636363889	-2.54617541050498	0.0289227236663222	0.0388086847322022	-37.2867060435189	1.53876081173862	down	hsa-miR-2278
hsa-miR-4649-3p	-1.16310470228571	-1.64603311333333	-2.5164005348159	0.0304413167401467	0.0407645403075663	-37.3373307983225	1.51653656607322	down	hsa-miR-4649-3p
hsa-miR-572	-1.11821315953571	0.184525452770833	-2.51201681453972	0.0306714573728603	0.0410453258772234	-37.3447729148103	1.51326558776208	down	hsa-miR-572
hsa-miR-6722-3p	-2.98239490285714	-5.56939720833333	-2.49005076893997	0.0318507808955763	0.0425383931268482	-37.3820187037867	1.49687991546419	down	hsa-miR-6722-3p
hsa-miR-3162-3p	-1.63303184066667	-1.73001449305556	-2.47383321523879	0.0327500755182322	0.0437103469657843	-37.4094674592745	1.48478769423361	down	hsa-miR-3162-3p
hsa-miR-758-3p	-3.09983431214286	-5.82045376041667	-2.44982573946955	0.0341274358774523	0.0454579258766064	-37.4500200878824	1.46689634067261	down	hsa-miR-758-3p
hsa-miR-1825	-1.28005333404762	-1.72592647319444	-2.42314830683232	0.0357248534612767	0.0474596397637888	-37.494964803919	1.44702954395307	down	hsa-miR-1825
hsa-miR-4466	-0.562016554142857	0.940557225416667	-2.42021644304497	0.0359048267609781	0.0476671624636149	-37.4998964345903	1.44484716438126	down	hsa-miR-4466
hsa-miR-323a-3p	-3.07546453547619	-6.96576913402778	-2.39559013508229	0.0374520406139092	0.0496227169560779	-37.5412567752889	1.42652451432722	down	hsa-miR-323a-3p
hsa-miR-3960	-0.982217577857142	5.33265571458333	-2.38924314913195	0.0378612803859312	0.0500987654710937	-37.5518980185593	1.42180470323165	down	hsa-miR-3960
hsa-miR-766-3p	-0.829649516547619	-1.76812572881944	-2.3841182525874	0.0381949140511531	0.0505069199648075	-37.5604846387683	1.41799446291479	down	hsa-miR-766-3p
hsa-miR-4298	-0.758607297214286	-1.66425992854167	-2.37570052844436	0.0387491653779946	0.0511723671812095	-37.5745771416951	1.41173764736761	down	hsa-miR-4298
hsa-miR-4455	-0.713609167261905	1.24390007409722	-2.35395107121185	0.0402178764824961	0.0529724623925721	-37.6109234162091	1.3955808640297	down	hsa-miR-4455
hsa-miR-1273e	-2.59612644190476	-5.57538696944444	-2.33450235881854	0.0415771459416899	0.0546660194332341	-37.6433426186766	1.38114532607518	down	hsa-miR-1273e
hsa-miR-4800-5p	-0.68287957997619	-1.71988716548611	-2.33438592899126	0.0415854165778242	0.0546660194332341	-37.6435364573565	1.38105894365651	down	hsa-miR-4800-5p
hsa-miR-1229-5p	-1.20690942619048	0.0935839403888889	-2.32730436586675	0.0420914832307371	0.055258845131452	-37.6553208003618	1.37580577019936	down	hsa-miR-1229-5p
hsa-miR-4516	-0.591774974523809	5.58412500486111	-2.32240282038549	0.0424452677866542	0.0556868588489394	-37.6634711087624	1.37217072211507	down	hsa-miR-4516
hsa-miR-4725-5p	-2.82906631976191	-7.09389816319444	-2.24688377453851	0.0482754244977973	0.0630472015251181	-37.788362830731	1.31627389867254	down	hsa-miR-4725-5p
hsa-miR-3149	-0.66929909832381	0.242146997027778	-2.24465492382925	0.0484587788897104	0.0632454850050481	-37.7920285618385	1.31462753382506	down	hsa-miR-3149
hsa-miR-1234-5p	-0.618217593571429	2.57516249375	-2.23004809430181	0.0496771635271464	0.0646673523916001	-37.8160218668761	1.30384320952383	down	hsa-miR-1234-5p
