# Supplementary material for: Construction of Circular RNA–MicroRNA–Messenger RNA Regulatory Network of Recurrent Implantation Failure to Explore Its Potential Pathogenesis
Source: Front Genet. 2021 Feb 16;11:627459. doi: 10.3389/fgene.2020.627459 (PMC7924221; doi:10.3389/fgene.2020.627459)
Supplement: Supplementary Table 3 — 1559 DEGs were obtained GSE103465 microarray by the limma package in RStudio software. DEGs differently expressed genes. [file Data_Sheet_3.CSV]

	logFC	AveExpr	t	P.Value	adj.P.Val	B	v	g	name
APLF /// PROKR1	2.005416666	3.87044023366667	6.30160181472152	0.000252985166490117	0.465304952107239	-1.65351192696675	3.59690494246192	up	APLF /// PROKR1
RAD52	3.32448324833334	5.67281662116667	6.073089478374	0.000323279099031623	0.465304952107239	-1.71877396242047	3.49042237292838	up	RAD52
NSUN5P2	2.583556314	8.405612559	5.67322504693576	0.000504310257122039	0.465304952107239	-1.84479376675429	3.2973021986737	up	NSUN5P2
C20orf96	3.01209509033334	6.41448838083333	5.47455068188358	0.00063387107737604	0.465304952107239	-1.91354913299059	3.19799906400741	up	C20orf96
GCFC1	2.35206980766667	5.51812423116667	5.23096713481116	0.000845100066477433	0.465304952107239	-2.00394881798805	3.073091864132	up	GCFC1
SNORD89	3.89265681533334	7.608154899	5.19608863996591	0.000881219335342304	0.465304952107239	-2.01747196095668	3.05491598231071	up	SNORD89
SCLT1	2.51347646666667	4.83557798933333	5.09859191289524	0.000991478806312308	0.465304952107239	-2.05607350724358	3.00371656476679	up	SCLT1
AKNAD1	2.13392640566667	4.04912672216667	5.00532842324181	0.00111123167694683	0.465304952107239	-2.09412746727346	2.95419538702645	up	AKNAD1
ZNF512B	1.588115555	5.76532961983333	4.88239724796259	0.00129390241277572	0.465304952107239	-2.14602609281497	2.88809847729266	up	ZNF512B
CCDC41	1.43367120666667	4.18039282133333	4.72785121048122	0.00157159179953401	0.465304952107239	-2.21418109280212	2.80366024597529	up	CCDC41
CLCN3	1.37606823566667	5.97024225516667	4.62926829470245	0.00178234220702102	0.465304952107239	-2.25940955630809	2.74900890840649	up	CLCN3
NEK11	1.48095819266667	5.51421266566667	4.54928470046462	0.0019759984484267	0.465304952107239	-2.29713857732914	2.70421340076053	up	NEK11
PRM3	1.54567316266667	3.427425023	4.49655969394924	0.00211611635106823	0.465304952107239	-2.32252595427224	2.67446045703491	up	PRM3
ZC3H7A	2.05980158166666	8.5049627815	4.49358745370603	0.0021243305620156	0.465304952107239	-2.32396946187497	2.67277790280285	up	ZC3H7A
SH3KBP1	1.58128359833333	5.92539711916667	4.4275517522029	0.00231606372117675	0.465304952107239	-2.35638409806495	2.63524949616449	up	SH3KBP1
RSRC2	2.234394485	9.55443844083333	4.41362788170414	0.00235884430012891	0.465304952107239	-2.36330332450094	2.62730072457709	up	RSRC2
SNORA40 /// TAF1D	2.75497157366667	5.59852442416667	4.38051417504662	0.00246407037780514	0.465304952107239	-2.37987783827602	2.60834689218297	up	SNORA40 /// TAF1D
GLB1	1.388866732	8.47248662666667	4.34677582615516	0.00257654090596568	0.465304952107239	-2.39693871736603	2.58896295815375	up	GLB1
PPP4R2	2.48623528833333	8.08206623316667	4.34285390682113	0.00258997208713172	0.465304952107239	-2.39893339739737	2.58670491640909	up	PPP4R2
YWHAE	1.73147076266667	7.13269558766667	4.25880408847531	0.0028968413886874	0.465304952107239	-2.44225850714504	2.5380752831544	up	YWHAE
IRAK1BP1	1.58173241533334	5.36694180666667	4.25735242270747	0.00290247587530189	0.465304952107239	-2.44301655283137	2.53723138132817	up	IRAK1BP1
KLK3	1.59195631066667	6.12339167066667	4.18516053928053	0.00319821187602384	0.465304952107239	-2.48113686619221	2.49509276837591	up	KLK3
NEDD9	2.40247699066667	5.590840838	4.15145915869016	0.00334729175837172	0.465304952107239	-2.49921814037	2.47530643179263	up	NEDD9
C2orf49	1.456660549	5.88912820383333	4.09622114215353	0.003608127947843	0.465304952107239	-2.52925119489407	2.44271807033826	up	C2orf49
ASXL1	3.03720198633334	7.0871545585	4.07165683852891	0.00373109901526893	0.465304952107239	-2.54276637536367	2.4281632255734	up	ASXL1
ZNF480	2.51875491666667	7.48363415966667	4.03167070533805	0.00394104971435102	0.465304952107239	-2.56497802906637	2.40438808669437	up	ZNF480
BEND5	1.82813942266667	6.03002066266667	4.01406300343715	0.00403750951816932	0.465304952107239	-2.57484226697412	2.39388644083829	up	BEND5
NARG2	1.32464548233334	6.67462554783333	3.96375951383183	0.00432737493955469	0.465304952107239	-2.60330608435668	2.36377547431244	up	NARG2
ZNF280D	1.290221611	5.1803697425	3.96286849908276	0.00433270703788239	0.465304952107239	-2.60381404462862	2.36324067540884	up	ZNF280D
CALML3	1.34148843833333	4.9827912715	3.92827601113483	0.00454528492785187	0.465304952107239	-2.62363725234036	2.34243888720214	up	CALML3
SECISBP2L	1.78479678633333	5.50976473183333	3.92543676660099	0.00456322438585084	0.465304952107239	-2.62527315367201	2.34072817529026	up	SECISBP2L
SNORA3	1.49577609166667	4.48163598016667	3.9072520574224	0.00467994366572616	0.465304952107239	-2.63578272484634	2.32975937466338	up	SNORA3
TP53TG5	1.16570892133333	3.081173489	3.86758499504556	0.00494583583784913	0.465304952107239	-2.65890024295025	2.3057603028351	up	TP53TG5
MTIF3	1.449166887	8.43548574616667	3.86112826184123	0.00499063112305144	0.465304952107239	-2.66268820714348	2.30184452934118	up	MTIF3
MARVELD2	1.60163734266667	4.041354909	3.8295138614799	0.00521634364419277	0.465304952107239	-2.6813369365614	2.2826338057231	up	MARVELD2
SNORA54	2.34450858833333	3.5074894265	3.8233207646325	0.00526182988278099	0.465304952107239	-2.6850099113191	2.27886319695039	up	SNORA54
VPS53	2.05056399533333	5.46583508133333	3.81283252137597	0.00533983619272133	0.465304952107239	-2.69124504110886	2.272472065385	up	VPS53
ADRB1	1.474841564	3.520025728	3.78662180712697	0.00554025442006145	0.465304952107239	-2.70690851144015	2.25647029110339	up	ADRB1
TMPO	1.88980407066667	5.71916919666667	3.77569781439117	0.0056261521476899	0.465304952107239	-2.71347110005253	2.24978852741279	up	TMPO
RBBP5	1.204298904	5.21807677	3.77039423780702	0.00566836914032486	0.465304952107239	-2.71666453788226	2.24654187501139	up	RBBP5
APOLD1	1.22786644766667	4.5527289675	3.75635189175137	0.00578179567181831	0.465304952107239	-2.7251429498748	2.2379372603253	up	APOLD1
PRDM1	1.43213802933333	5.97562087533333	3.75451248154042	0.00579683266250853	0.465304952107239	-2.72625602523517	2.23680923625129	up	PRDM1
POC1B	2.17131646566667	8.11099860683333	3.73844264841011	0.00592999769893994	0.465304952107239	-2.73600481600024	2.22694547515815	up	POC1B
RUFY3	1.82055229066667	6.590397667	3.73172906079859	0.00598659779487314	0.465304952107239	-2.74009066116313	2.22281991862645	up	RUFY3
BMS1P4	1.105341977	3.22998426083333	3.72383111743414	0.00605392429682014	0.465304952107239	-2.74490713985353	2.21796301411596	up	BMS1P4
C6orf89	1.21087430233333	6.89486203483333	3.70841652561419	0.00618767297624375	0.465304952107239	-2.75433823791612	2.20847264719726	up	C6orf89
CIR1	1.43948789533333	6.30769848966667	3.7015006160054	0.00624870518327668	0.465304952107239	-2.75858278264243	2.20420996505839	up	CIR1
NUPL2	1.07452315066667	6.75727075066667	3.6987404663696	0.00627324277534451	0.465304952107239	-2.76027906864786	2.2025079048822	up	NUPL2
NAV2	2.646016773	7.29290981216667	3.65905866797945	0.00663763639601943	0.465304952107239	-2.78481006968532	2.17798654155191	up	NAV2
41158	1.501587525	5.20619726716667	3.64816655858892	0.00674156894752651	0.465304952107239	-2.79159064462948	2.17123901949457	up	41158
MON2	1.69637882233333	5.40279536016667	3.63662898651803	0.00685355953052345	0.465304952107239	-2.79879520505337	2.16408381055834	up	MON2
TAS2R5	1.08059060733333	3.769137857	3.61003549332568	0.00711933024715417	0.465304952107239	-2.81548826085416	2.14756086080789	up	TAS2R5
KIAA1432	1.240207703	4.42972470883333	3.60664686846611	0.0071539779537616	0.465304952107239	-2.81762405418051	2.14545240253964	up	KIAA1432
PVRL3	1.88107368466667	7.89706952333333	3.58274201111372	0.00740356876708692	0.465304952107239	-2.83274685857082	2.13055888537142	up	PVRL3
CACNA1D	2.319791823	4.79849974416667	3.55788954401749	0.00767292791159733	0.465304952107239	-2.84857312727295	2.11503888204722	up	CACNA1D
FTSJ3	1.10040799433334	7.75015860883333	3.55685182469903	0.00768439985832336	0.465304952107239	-2.84923626187065	2.1143900446764	up	FTSJ3
POMZP3	1.81780988066667	8.184889937	3.5487832323889	0.00777422384475542	0.465304952107239	-2.85439864700206	2.10934295879833	up	POMZP3
EPGN	1.18292488866667	3.03776604766667	3.54592986959615	0.00780625626301827	0.465304952107239	-2.85622693854197	2.10755719584391	up	EPGN
FIP1L1	2.04966408366667	8.97470053883333	3.54117485600974	0.0078599498077002	0.465304952107239	-2.85927681737234	2.10458022728228	up	FIP1L1
CDC5L	1.079018541	7.17491560516667	3.53433151806404	0.00793791629091524	0.465304952107239	-2.86367296510497	2.1002934852456	up	CDC5L
CDK11A /// CDK11B	2.56526183	6.875353594	3.52024411067825	0.00810101961268612	0.465304952107239	-2.87274799350509	2.09146031639352	up	CDK11A /// CDK11B
CDC73	1.72739645533334	6.42271724866667	3.51931460223665	0.00811190617136289	0.465304952107239	-2.87334797534638	2.09087708137058	up	CDC73
RSBN1	1.78427952233333	7.84844214716667	3.50311322808932	0.00830418168304209	0.465304952107239	-2.88382949740946	2.08070315767969	up	RSBN1
RRP8	1.71937614366667	6.01372486183333	3.49851920693191	0.00835958119638314	0.465304952107239	-2.88680980659698	2.07781547957723	up	RRP8
LANCL3	1.123398411	3.58754674983333	3.48386619834743	0.00853892503891986	0.465304952107239	-2.89633993318846	2.06859679898897	up	LANCL3
CCR7	1.16430185266667	3.84474785966667	3.48278558253292	0.0085523121583795	0.465304952107239	-2.89704420939704	2.0679164558129	up	CCR7
DLK1	1.381630754	3.77002738833333	3.47871516951464	0.00860293884210969	0.465304952107239	-2.89969884127447	2.0653531644675	up	DLK1
ZCCHC10	2.296833825	7.76610537283333	3.46627057886749	0.00875970728423357	0.465304952107239	-2.90783253694961	2.05751040604266	up	ZCCHC10
EEA1	1.782784273	5.3183566185	3.4594333459191	0.0088471280341914	0.465304952107239	-2.91231259840502	2.05319768764428	up	EEA1
SLC10A4	1.24526668433333	3.4531433535	3.45005423805586	0.00896856033608468	0.465304952107239	-2.91847123533373	2.04727726579361	up	SLC10A4
FCHO2	2.79117264333333	7.237038991	3.42932837911938	0.00924322359417021	0.465304952107239	-2.93213393071965	2.03417654122502	up	FCHO2
DISP1	1.148910137	4.11274442816667	3.42519808155796	0.00929901877431937	0.465304952107239	-2.9348654454464	2.03156287546551	up	DISP1
EHF	2.531460443	7.22954558716667	3.39051236314355	0.0097819268887117	0.465304952107239	-2.9579193696203	2.00957558747136	up	EHF
RALGAPA2	1.73907022866667	6.959489832	3.38303640174253	0.00988945328344724	0.465304952107239	-2.96291517460858	2.00482771674913	up	RALGAPA2
PPIP5K2	1.78719543033333	7.8984570415	3.37323158099435	0.0100323784374591	0.465304952107239	-2.9694816743232	1.99859609391763	up	PPIP5K2
PLA2R1	2.271173779	7.2952307545	3.36311827908875	0.010182096070094	0.465304952107239	-2.97627191950225	1.99216280962486	up	PLA2R1
CYP3A4	1.21306035633333	2.91011126783333	3.34819232906171	0.0104073999199095	0.465304952107239	-2.98632524095026	1.98265775670254	up	CYP3A4
C1orf27	1.03546121666667	5.414820006	3.33827565701383	0.0105600044623885	0.465304952107239	-2.99302550499379	1.9763358982804	up	C1orf27
KDM4A	2.23031005533333	7.799913549	3.3352351927937	0.0106072662954323	0.465304952107239	-2.99508315712907	1.97439652804801	up	KDM4A
ARHGEF7	1.19658028166667	6.80598210616667	3.33360219116922	0.0106327424980342	0.465304952107239	-2.99618894782353	1.97335470366617	up	ARHGEF7
GOLGA8A /// GOLGA8B	3.09295099	8.508937499	3.32196711813044	0.0108161442102443	0.465304952107239	-3.00408074647257	1.96592753097198	up	GOLGA8A /// GOLGA8B
SLC5A12	1.04772145233333	3.14934212183333	3.32016229273968	0.0108448919206121	0.465304952107239	-3.00530697189832	1.96477477177479	up	SLC5A12
RDH8	1.06217257433333	3.71113457216667	3.31313050301324	0.0109576692329357	0.465304952107239	-3.01008973362495	1.96028181327153	up	RDH8
MYOM3	1.175845318	4.04857802566667	3.31033148707423	0.0110029049793166	0.465304952107239	-3.01199584756398	1.95849263757568	up	MYOM3
PCDH9	1.31409756366667	4.54648732183333	3.28516753799913	0.0114185650472611	0.465304952107239	-3.0291917790961	1.94238846975151	up	PCDH9
NPHP3	1.61600869266667	5.02319853566667	3.27534403408448	0.011585305383096	0.465304952107239	-3.03593370251975	1.93609251392878	up	NPHP3
WNK4	1.45874485933333	5.20473903366667	3.2613736652057	0.0118268757439352	0.465304952107239	-3.04554959627411	1.92712996596966	up	WNK4
ZNF497	1.16905132833333	4.9315974375	3.26038262552056	0.011844213246374	0.465304952107239	-3.04623298050618	1.92649378205867	up	ZNF497
TBC1D26 /// TBC1D28	1.325008904	4.11381779366667	3.24385742436712	0.0121372964008479	0.465304952107239	-3.05765241564792	1.91587804216982	up	TBC1D26 /// TBC1D28
MYCN	1.44867495033334	4.06256256983333	3.24381242498466	0.012138104856312	0.465304952107239	-3.05768357409495	1.9158491151302	up	MYCN
TSHZ2	1.48701502866667	7.773782834	3.23516984414658	0.0122944349547744	0.465304952107239	-3.06367414466827	1.91029142639355	up	TSHZ2
TMEM176A	1.26276231766667	6.65201669216667	3.23336887068016	0.0123272781719933	0.465304952107239	-3.06492405434854	1.90913280380766	up	TMEM176A
C2orf56	1.41486112166667	6.9951661365	3.22445158412699	0.0124912657946231	0.465304952107239	-3.07112079926179	1.90339355043564	up	C2orf56
SDR9C7	1.14229961333334	2.70272166766667	3.22346976284347	0.0125094614021859	0.465304952107239	-3.07180389116128	1.90276138855551	up	SDR9C7
TRIM34	1.43726987733333	2.780774441	3.2234337675466	0.0125101290159477	0.465304952107239	-3.07182893756741	1.90273821143966	up	TRIM34
KIAA0562	1.46165147333333	6.07794675033333	3.220767287555	0.0125596894869767	0.465304952107239	-3.07368494006632	1.90102109752235	up	KIAA0562
TFAP2A	1.19949708033333	3.49697344183333	3.21876941653679	0.0125969584804611	0.465304952107239	-3.0750763340123	1.8997343020734	up	TFAP2A
GDNF	1.00156100233333	2.2158391225	3.20958920970452	0.0127697137304951	0.465304952107239	-3.08147832486924	1.89381883857526	up	GDNF
LRRC17	1.37415525533333	5.79219218766667	3.19449854223229	0.0130591392022946	0.465304952107239	-3.09203252556182	1.88408544878944	up	LRRC17
C16orf88	2.09757665966667	8.1041138315	3.19346370530361	0.0130792379428354	0.465304952107239	-3.09275766034977	1.88341755928873	up	C16orf88
C1orf64	1.130485508	3.128873754	3.18528191736493	0.0132392970794604	0.465304952107239	-3.0984970784566	1.87813507249567	up	C1orf64
NPY6R	1.335671523	4.0893379235	3.16630775541111	0.0136184729584211	0.465304952107239	-3.11184979141959	1.86587158720381	up	NPY6R
FAM133A	2.70144109833333	4.8613704315	3.159329811732	0.013760777659323	0.465304952107239	-3.11677531713619	1.86135702223354	up	FAM133A
XIRP2	1.02642871566667	2.72679321116667	3.15723943807782	0.0138037114671976	0.465304952107239	-3.11825240973654	1.86000412714885	up	XIRP2
TTTY6B	1.01399496533333	3.83495844666667	3.15626840270038	0.0138237032820549	0.465304952107239	-3.11893880370964	1.8593755966497	up	TTTY6B
C14orf145	1.80811744166667	3.50371808016667	3.15148121796163	0.0139227085081464	0.465304952107239	-3.12232497612284	1.85627626934344	up	C14orf145
TADA2A	1.12579263266667	4.53286181733333	3.14603470880471	0.0140362566300471	0.465304952107239	-3.12618208944113	1.85274870001815	up	TADA2A
PARD3	2.08710866266667	8.31204589666667	3.14024395524076	0.014158049769019	0.465304952107239	-3.13028832250349	1.84899656535282	up	PARD3
RFC1	1.63109958133333	6.19862043133333	3.13234815736727	0.0143259092481314	0.465304952107239	-3.13589608726338	1.84387780434036	up	RFC1
TTC39A	1.237481601	3.24473398783333	3.13135063143836	0.0143472642878625	0.465304952107239	-3.13660527641086	1.84323090157466	up	TTC39A
ACOXL	1.10005736333333	4.036234406	3.12990958646595	0.0143781732522848	0.465304952107239	-3.13763007144506	1.8422962875865	up	ACOXL
CA10	1.27227973366667	2.95525954483333	3.12859513676099	0.0144064278779998	0.465304952107239	-3.13856513419498	1.84144369060787	up	CA10
ADAL	2.637004115	6.54863118516667	3.12792893219437	0.0144207704779851	0.465304952107239	-3.13903916113781	1.84101153535874	up	ADAL
WDR63	1.14643522666667	4.88187369233333	3.12575388801688	0.014467701124184	0.465304952107239	-3.1405872821641	1.83960047153458	up	WDR63
DDX59	1.22587878	4.68779247633333	3.12390859016326	0.0145076426478233	0.465304952107239	-3.1419013059532	1.83840315049923	up	DDX59
SEZ6	1.378726683	3.83189611816667	3.12117813374936	0.0145669560306557	0.465304952107239	-3.14384666286722	1.83663119065984	up	SEZ6
SLC22A11	1.078317504	3.764812264	3.11889434775291	0.0146167620013916	0.465304952107239	-3.14547471471972	1.83514882441487	up	SLC22A11
LAX1	1.04310866233333	3.84484876083333	3.10846462496188	0.0148465018971237	0.465304952107239	-3.15292057428045	1.82837586188471	up	LAX1
DBP	1.377881107	5.77605883383333	3.10516155050146	0.0149200478758361	0.465304952107239	-3.15528234696623	1.82622978328573	up	DBP
NPAT	1.37984207066667	5.16118065233333	3.09672500794392	0.0151096357611137	0.465304952107239	-3.16132268819803	1.82074600481022	up	NPAT
MAP9	1.17096564566667	4.79050088716667	3.09211856506277	0.0152142179112169	0.465304952107239	-3.16462563873845	1.81775036769443	up	MAP9
DNASE2B	1.01014093766667	2.7347211765	3.09083614941008	0.0152434680808259	0.465304952107239	-3.16554577715617	1.81691621429456	up	DNASE2B
HMX3	1.09855482	3.791070456	3.08122819843304	0.0154644972097746	0.465304952107239	-3.17244795830597	1.81066419545195	up	HMX3
FAM76B	1.614713128	5.84972760166667	3.08033863434379	0.0154851307343578	0.465304952107239	-3.17308775743802	1.81008512372854	up	FAM76B
CD2AP	1.204901585	5.01217134783333	3.07978272065155	0.0154980398576818	0.465304952107239	-3.1734876506088	1.80972322652802	up	CD2AP
FAM21A /// FAM21B /// FAM21C	1.17293654166667	3.73332380883333	3.07171615613429	0.0156866318798154	0.465304952107239	-3.17929587523919	1.80447029497492	up	FAM21A /// FAM21B /// FAM21C
ARMC3	1.51631554666667	4.90692981366667	3.07169174513089	0.0156872062325952	0.465304952107239	-3.1793134679231	1.8044543939403	up	ARMC3
HTR1B	1.03192355433333	4.28732215083333	3.07039799155885	0.0157176777891928	0.465304952107239	-3.18024599563004	1.80361161846442	up	HTR1B
KIAA1731	2.10366787966667	7.82109206283333	3.06687896626695	0.0158008749855632	0.465304952107239	-3.18278384007108	1.80131886298987	up	KIAA1731
IGHG1 /// IGHV4-31	1.84398393866667	5.05253930033333	3.05341955493486	0.0161233649550615	0.465304952107239	-3.19250875953361	1.79254431557628	up	IGHG1 /// IGHV4-31
CWF19L2	2.410218109	9.7816256955	3.04519072843424	0.0163239178569734	0.465304952107239	-3.19846862944346	1.78717559929162	up	CWF19L2
KIR2DL1	1.03298397566667	3.8430813105	3.04371859470024	0.0163600712218151	0.465304952107239	-3.19953598428502	1.78621481000614	up	KIR2DL1
CCDC30	2.20568144433333	5.50387884083333	3.04054775726671	0.016438227123234	0.465304952107239	-3.20183613598158	1.78414502329931	up	CCDC30
CACNA1S	1.07893532966667	3.52542337016667	3.04006621796692	0.0164501304064308	0.465304952107239	-3.20218558824702	1.78383065488308	up	CACNA1S
LLPH /// LOC100506562	2.17271202233333	10.3265956488333	3.0358567409641	0.0165545703289302	0.465304952107239	-3.20524196544846	1.78108208680537	up	LLPH /// LOC100506562
IGKC /// LOC652694	1.36661059466667	2.801329347	3.02836857366175	0.0167420751088523	0.465304952107239	-3.21068584301506	1.77619071405655	up	IGKC /// LOC652694
NKX6-2	1.21267915933333	4.01945119333333	3.00490670263031	0.0173440791140394	0.465304952107239	-3.22779984618652	1.76084875412739	up	NKX6-2
TAF1D	1.20283101733333	7.407029983	3.00133964969066	0.0174375685330448	0.465304952107239	-3.23040936687693	1.75851407251697	up	TAF1D
ZCCHC7	1.4554952	7.058505275	2.99529429192206	0.0175972163568695	0.465304952107239	-3.23483646651987	1.7545560263031	up	ZCCHC7
CTAG1A /// CTAG1B	1.27574603066667	5.08527920633333	2.99366174753775	0.0176405904292947	0.465304952107239	-3.23603298042509	1.75348688315582	up	CTAG1A /// CTAG1B
OR8G2	1.31368986666667	2.94897667966667	2.98461910443118	0.0178828691962151	0.465304952107239	-3.24266797822706	1.74756280007501	up	OR8G2
AIPL1	1.55818477166667	5.44651095216667	2.98259106963107	0.0179376815823987	0.465304952107239	-3.24415778593649	1.74623368955485	up	AIPL1
DHX36	2.18860726633334	9.85081763016667	2.97917023667889	0.0180305353526273	0.465304952107239	-3.24667219940964	1.74399137825595	up	DHX36
DBNDD1	1.60179467633333	5.60609961683333	2.95567602947309	0.0186819568030005	0.465304952107239	-3.26399002881084	1.72857763644442	up	DBNDD1
OR6M1	1.06499505833333	3.6517663955	2.94795592641299	0.0189013307172834	0.465304952107239	-3.26969913729488	1.72350761895751	up	OR6M1
OR2M1P /// OR2M2 /// OR2M3 /// OR2M5 /// OR2M7	1.10963344066667	2.80916296166667	2.94734244571512	0.018918878116733	0.465304952107239	-3.27015320505595	1.723104620691	up	OR2M1P /// OR2M2 /// OR2M3 /// OR2M5 /// OR2M7
SNORA12	1.463562542	3.30205556266667	2.94571720461059	0.0189654470330581	0.465304952107239	-3.27135640548728	1.72203691611952	up	SNORA12
ESF1	1.89521794833334	9.4481819595	2.94345070452362	0.0190305898396106	0.465304952107239	-3.27303501742326	1.72054775085548	up	ESF1
GPR75	1.22106434866667	3.950434083	2.94073511304587	0.0191089473936785	0.465304952107239	-3.27504726734063	1.71876323516935	up	GPR75
LARP7	1.98717478166667	8.89465925583333	2.9404785268214	0.019116368471571	0.465304952107239	-3.27523745557206	1.71859460696335	up	LARP7
CDK11A /// CDK11B /// LOC100133692 /// LOC100294398	2.74292830333334	7.51525972833333	2.93975890978822	0.0191371975150321	0.465304952107239	-3.2757709075494	1.71812166075302	up	CDK11A /// CDK11B /// LOC100133692 /// LOC100294398
BCAP29	1.96590380966667	7.00136915983333	2.93505791836002	0.0192738489529413	0.465304952107239	-3.27925769208717	1.71503154885743	up	BCAP29
NPB	1.25257661566667	6.1200959525	2.92959359958574	0.0194339675149966	0.465304952107239	-3.28331486868047	1.71143852755398	up	NPB
C14orf177	1.60805342633333	3.77914872116667	2.92522332923332	0.019563024362463	0.465304952107239	-3.28656299006685	1.70856400423166	up	C14orf177
PTGS2	1.232327803	3.2984247705	2.92222504039015	0.0196520815718312	0.465304952107239	-3.28879308409912	1.70659144186458	up	PTGS2
NTN4	1.083066799	4.9762980905	2.90968215112822	0.020029238751495	0.465304952107239	-3.29813705184001	1.69833555656302	up	NTN4
IGHG3 /// IGHM	1.398947016	5.228517963	2.9074700783123	0.0200965319241955	0.465304952107239	-3.29978741563476	1.69687888268585	up	IGHG3 /// IGHM
RAET1K /// ULBP1 /// ULBP3	1.200280434	4.195325809	2.8983534179011	0.0203763601036741	0.465304952107239	-3.30659683049802	1.69087339285517	up	RAET1K /// ULBP1 /// ULBP3
BOD1L	2.15966013166667	6.7727739875	2.89645503972282	0.0204351372011731	0.465304952107239	-3.30801632984551	1.68962244209663	up	BOD1L
SHISA2	1.13013879666667	3.84236986	2.8925318147973	0.0205571663298637	0.465304952107239	-3.31095159723189	1.68703675018834	up	SHISA2
FAM125A	1.08696435966667	5.3803557435	2.88940026325962	0.020655114545127	0.465304952107239	-3.31329619704074	1.68497239225463	up	FAM125A
LOC728392	1.38028151233333	4.74000752516667	2.88723428587479	0.0207231453494731	0.465304952107239	-3.31491872193428	1.68354432690709	up	LOC728392
C16orf82	1.03856219933333	3.77194992933333	2.8827552229567	0.0208645671104473	0.465304952107239	-3.31827617771702	1.68059062142408	up	C16orf82
LSM11	1.441301388	4.06582895066667	2.88092511429882	0.0209226391242986	0.465304952107239	-3.31964886204055	1.67938353563505	up	LSM11
HKDC1	1.50157126466667	6.005573461	2.87620745010507	0.0210731131041445	0.465304952107239	-3.32318965861742	1.67627130188209	up	HKDC1
HSPH1	1.04403385033334	9.27897170716667	2.87412450218497	0.0211399078350483	0.465304952107239	-3.32475404016279	1.67489691044473	up	HSPH1
BNC1	1.113451364	4.57048056066667	2.87405703215484	0.0211420750967394	0.465304952107239	-3.32480472368893	1.67485238889069	up	BNC1
CWC27	1.87709615833333	9.12961441016667	2.87169401481807	0.0212181253108038	0.465304952107239	-3.32658024666485	1.67329299004539	up	CWC27
OR2B6	1.05363230866667	2.72009397233333	2.86642006526656	0.0213888858231949	0.465304952107239	-3.3305459466249	1.66981183784274	up	OR2B6
TCL1B	1.056033698	2.869363314	2.8648179800644	0.0214410403738008	0.465304952107239	-3.33175142920032	1.66875414539537	up	TCL1B
AQP1	1.36921668266667	4.850943264	2.86461556530278	0.0214476392052968	0.465304952107239	-3.33190376215294	1.66862050471646	up	AQP1
ADAMTS20	1.09473920133333	3.10874359733333	2.86291642531412	0.0215031152876387	0.465304952107239	-3.33318273471666	1.66749861663225	up	ADAMTS20
FAM193A	2.082639245	7.64514960083333	2.86011134524291	0.0215950259013035	0.465304952107239	-3.33529509267871	1.66564627071875	up	FAM193A
PACRGL	1.32158364333333	3.58573624233333	2.86010858453878	0.0215951165584709	0.465304952107239	-3.3352971721864	1.66564444752924	up	PACRGL
PAK7	1.07170883966667	3.06095235416667	2.85494770888599	0.0217652839976013	0.465304952107239	-3.33918656140712	1.66223566171189	up	PAK7
LGR5	1.61985005066667	5.976446912	2.85111341616495	0.0218926110011062	0.465304952107239	-3.34207871246674	1.65970243963122	up	LGR5
KIAA1143	2.386152109	9.03977157883333	2.8475541716047	0.0220114959546412	0.465304952107239	-3.34476531224317	1.65735044073751	up	KIAA1143
CCDC34	2.897875334	8.580340174	2.84335335365712	0.0221526725571396	0.465304952107239	-3.34793855135563	1.65457387184263	up	CCDC34
PRSS12	1.78734285666667	5.03852999233333	2.8346401383463	0.0224484983606541	0.465304952107239	-3.35452852860808	1.64881270479399	up	PRSS12
NOBOX	1.48626448833333	4.04590257216667	2.83424219298335	0.0224621065529982	0.465304952107239	-3.35482976402598	1.64854951693287	up	NOBOX
NSUN6	2.333180499	10.9663968538333	2.82926182722427	0.0226331406759157	0.465304952107239	-3.35860171149225	1.64525517721719	up	NSUN6
GABRR2	1.17462187333333	3.84522093933333	2.82382469408494	0.0228214025474587	0.465304952107239	-3.36272366144643	1.64165766842332	up	GABRR2
CLNK	1.104199613	3.41095568283333	2.82246706588213	0.0228686633382644	0.465304952107239	-3.36375355435908	1.64075921894291	up	CLNK
PHF2	2.101950388	7.40077355666667	2.82214467099449	0.0228799012094983	0.465304952107239	-3.36399816091127	1.64054585506531	up	PHF2
NKX3-1	1.12515866366667	3.94861836383333	2.8219870508853	0.0228853975301026	0.465304952107239	-3.36411775540623	1.64044153927205	up	NKX3-1
LMTK3	1.211892348	6.97500935166667	2.81944600073924	0.0229741946681969	0.465304952107239	-3.366046270526	1.63875970332763	up	LMTK3
ALAS2	1.43471756066667	6.128355129	2.81591308707327	0.0230982458718379	0.465304952107239	-3.36872908437794	1.63642100006921	up	ALAS2
ATOH1	1.15494277066667	3.76419692833333	2.81499519447063	0.0231305892143251	0.465304952107239	-3.36942640182451	1.63581330413942	up	ATOH1
PKNOX1	2.36006548966667	9.0222971935	2.81496202160814	0.0231317589882509	0.465304952107239	-3.36945160529057	1.63579134129573	up	PKNOX1
POLH	1.028410379	4.5412805315	2.81436575736171	0.023152795490205	0.465304952107239	-3.36990465062954	1.63539656435775	up	POLH
SULT1C4	1.21351614466667	3.5022081	2.81294796215286	0.0232028956020485	0.465304952107239	-3.37098210327885	1.63445781400907	up	SULT1C4
LOC100507279 /// NCRNA00266	1.67615908033333	5.22014119116667	2.81219486143214	0.0232295532795265	0.465304952107239	-3.37155453783364	1.63395914190454	up	LOC100507279 /// NCRNA00266
KCNT1	1.32257553933333	4.522643853	2.81015598497554	0.0233018830904515	0.465304952107239	-3.37310469899236	1.63260898100204	up	KCNT1
ZCCHC17	1.73826200866667	10.137900819	2.80822492080209	0.0233706032078212	0.465304952107239	-3.37457343361975	1.63133007808927	up	ZCCHC17
IGSF11	1.26014471566667	3.84924788416667	2.80451255805204	0.0235033036783245	0.465304952107239	-3.37739847600718	1.62887108800808	up	IGSF11
GP6	1.02715727333333	3.50300001033333	2.79679958941929	0.023781506797118	0.465304952107239	-3.38327412513156	1.62376063193171	up	GP6
IL9R	1.46478794333334	4.944988047	2.79585759601231	0.0238157167402375	0.465304952107239	-3.3839922981977	1.62313634374945	up	IL9R
SAFB2	2.00258365566667	8.32927945716667	2.79530926098225	0.0238356538087099	0.465304952107239	-3.38441040461551	1.62277293093557	up	SAFB2
TUBGCP2	1.482402056	6.06614707533333	2.79370059764416	0.0238942433286937	0.465304952107239	-3.38563725663045	1.6217067179524	up	TUBGCP2
FOXA1	1.20965468166667	3.86675845883333	2.79304457573669	0.0239181792030413	0.465304952107239	-3.38613767789752	1.62127188455695	up	FOXA1
CCDC102B	1.71513339866667	3.63590886066667	2.79095525691243	0.023994576303997	0.465304952107239	-3.38773183670707	1.61988691443174	up	CCDC102B
KIAA1161	1.33276921066667	4.72187886066667	2.78839289296478	0.0240886152054323	0.465304952107239	-3.38968776461712	1.61818816579351	up	KIAA1161
ITIH4 /// MUSTN1	1.23752449	6.73634232666667	2.78019648887457	0.0243919907837767	0.465304952107239	-3.39595047123326	1.61275275273564	up	ITIH4 /// MUSTN1
KBTBD3	2.075315885	6.1252710525	2.77965003855471	0.024412356594236	0.465304952107239	-3.39636833516993	1.61239029487726	up	KBTBD3
RELN	1.00763955866667	3.73504509466667	2.77704056746032	0.0245098523110919	0.465304952107239	-3.39836433734681	1.61065930566637	up	RELN
IL16	1.23052672333333	5.18529818466667	2.77468975989462	0.0245980282859776	0.465304952107239	-3.4001632938327	1.60909970341851	up	IL16
TRIML1	1.07839404633333	3.71865791616667	2.76988978702184	0.0247790888057675	0.465304952107239	-3.40383884730951	1.60591466785112	up	TRIML1
SHBG	1.46965602333333	5.24892791533333	2.76514236872836	0.0249595213489551	0.465304952107239	-3.40747728092124	1.60276374741513	up	SHBG
CCDC105	1.134579622	3.55259756866667	2.76466587000504	0.0249777061521607	0.465304952107239	-3.40784264188715	1.60244744791549	up	CCDC105
SR140	1.33627189766667	7.34018731383333	2.76112872802668	0.0251131238942685	0.465304952107239	-3.41055576067598	1.6000992607774	up	SR140
IL4I1	1.17284768666667	5.11744727733333	2.75947546028663	0.0251766781739169	0.465304952107239	-3.41182446600449	1.59900157152385	up	IL4I1
FAM71C	1.224714607	3.66659790583333	2.75726970710659	0.0252617295320633	0.465304952107239	-3.4135177265189	1.59753691900167	up	FAM71C
MAGEA4	1.21436534733333	3.811533003	2.75657069107102	0.02528874464874	0.465304952107239	-3.41405446931019	1.5970727288073	up	MAGEA4
FUT6	1.61832557233333	5.34133143516667	2.75552114951598	0.0253293626607047	0.465304952107239	-3.41486048999581	1.59637573782182	up	FUT6
C2orf77	1.179916387	3.84865466516667	2.75187982524406	0.0254708073434059	0.465304952107239	-3.4176580963211	1.59395728906743	up	C2orf77
CA3	1.11159618966667	4.21600245583333	2.7494110956166	0.0255671668438325	0.465304952107239	-3.41955583144894	1.59231739447114	up	CA3
APOL5	1.07838264766667	4.47853962116667	2.74932684693815	0.0255704618694063	0.465304952107239	-3.41962060878558	1.59226142740883	up	APOL5
C8orf79	1.01935677733333	4.06204222833333	2.74755333499129	0.0256399269649823	0.465304952107239	-3.42098445459207	1.59108321623397	up	C8orf79
C12orf42	1.17263441766667	4.01791492616667	2.746532190812	0.0256800115377613	0.465304952107239	-3.42176991657827	1.59040478547916	up	C12orf42
SYT8	1.29441431633334	5.3381476965	2.74100682474852	0.0258980314281102	0.465304952107239	-3.42602246287892	1.58673324643617	up	SYT8
B3GAT2	1.09455286866667	3.79462515233333	2.73489568733756	0.02614138919308	0.465304952107239	-3.43073063573773	1.5826713370746	up	B3GAT2
TRBC1 /// TRBC2	1.05311648033333	5.68004572516667	2.73033236485689	0.0263246465911092	0.465304952107239	-3.43424960245423	1.57963745051518	up	TRBC1 /// TRBC2
CEP350	2.12978858733333	5.905914186	2.72677419098567	0.0264684569349743	0.465304952107239	-3.43699538949229	1.57727137657397	up	CEP350
FBXO16	1.10900964633333	3.92217424216667	2.72449198951748	0.0265611223859229	0.465304952107239	-3.43875741721686	1.57575357705576	up	FBXO16
OR51B6	1.00966549633333	3.16966106083333	2.72097314018045	0.0267046556506749	0.465304952107239	-3.44147558562178	1.57341301776883	up	OR51B6
PHACTR3	1.26476538033333	4.05811635116667	2.72043961461246	0.0267264877290118	0.465304952107239	-3.44188785600217	1.57305811045905	up	PHACTR3
ALOXE3	1.464258649	4.81939421416667	2.71867146695732	0.0267989725593539	0.465304952107239	-3.44325442369296	1.57188185598452	up	ALOXE3
SLC22A6	1.05832221866667	3.978941528	2.71488991419177	0.0269546769016295	0.465304952107239	-3.44617850236472	1.56936586957381	up	SLC22A6
MDM4	1.27598273733333	5.64142612966667	2.71479470273204	0.0269586092083292	0.465304952107239	-3.44625214883145	1.56930251676314	up	MDM4
KLRK1	1.00383861033333	4.9278217855	2.71381942448016	0.0269989229865949	0.465304952107239	-3.44700659955279	1.56865355992649	up	KLRK1
FLT4	1.15747358966667	6.61664067016667	2.71376617011638	0.0270011260779446	0.465304952107239	-3.44704779940094	1.56861812327659	up	FLT4
ETV7	1.341453613	6.46762049916667	2.70543777670731	0.0273479533038257	0.465304952107239	-3.45349559094772	1.56307517032195	up	ETV7
PABPN1L	1.054134937	5.20576171083333	2.70333444022585	0.027436267699259	0.465304952107239	-3.45512541999695	1.56167496832471	up	PABPN1L
LOXL3	1.05345502466667	5.18014373666667	2.700079872637	0.0275734985427696	0.465304952107239	-3.45764845153264	1.5595081268422	up	LOXL3
LRP6	1.44178744833333	4.64618765316667	2.69988487174675	0.0275817432686095	0.465304952107239	-3.45779966552192	1.55937828826852	up	LRP6
OPHN1	1.576785865	4.92598532616667	2.69902355351796	0.0276181905495157	0.465304952107239	-3.45846763641862	1.55880477833171	up	OPHN1
B4GALNT1	1.16727962666667	6.71158450766667	2.6989198360858	0.0276225827664974	0.465304952107239	-3.45854807804436	1.5587357164599	up	B4GALNT1
ATP4A	1.29266453466667	4.19302178566667	2.69858801275068	0.027636639621041	0.465304952107239	-3.45880544446244	1.5585147645815	up	ATP4A
GRXCR2	1.18972788266667	4.78288542433333	2.69345111510436	0.0278551925081097	0.465304952107239	-3.46279151305606	1.55509383577137	up	GRXCR2
C1orf170	1.30573962166667	4.64208678083333	2.69219660148847	0.0279088362553117	0.465304952107239	-3.46376549547215	1.55425827237678	up	C1orf170
FBXO2	1.26719567266667	4.14352311366667	2.69027760365044	0.0279910993925262	0.465304952107239	-3.46525576570485	1.55298004362991	up	FBXO2
C2orf61	1.12314325366667	3.36043490916667	2.68741385047689	0.0281143260478947	0.465304952107239	-3.46748060565031	1.55107232286731	up	C2orf61
IGLV1-44	1.093096034	2.24322737533333	2.68700176381044	0.0281321038973506	0.465304952107239	-3.46780084137524	1.55079778732138	up	IGLV1-44
PPP4R1L	1.038241387	3.6535086615	2.68255171238583	0.0283248216611668	0.465304952107239	-3.47126040209042	1.54783281586227	up	PPP4R1L
GAS8	1.08107019666667	6.997219763	2.68089437117172	0.0283969422815267	0.465304952107239	-3.47254950259041	1.54672842128229	up	GAS8
CTNNA1 /// LRRTM2	1.25482160733333	2.83441354733333	2.67680065215581	0.0285758938948539	0.465304952107239	-3.47573515418062	1.54400017536731	up	CTNNA1 /// LRRTM2
NPPC	1.061774433	3.78511920616667	2.67003704489188	0.0288740990006077	0.465304952107239	-3.48100314033737	1.53949155879397	up	NPPC
SP9	1.31016173066667	6.20123503966667	2.66329207640533	0.0291746663388269	0.465304952107239	-3.48626238393543	1.53499410213897	up	SP9
DMTF1	2.12844264166667	6.70802098383333	2.6618585817587	0.029238958191403	0.465304952107239	-3.48738085993161	1.53403810571505	up	DMTF1
PDE4DIP	1.34845616766667	5.26498986283333	2.6615369470892	0.0292534033888642	0.465304952107239	-3.48763184905141	1.53382360011105	up	PDE4DIP
TEX13A	1.12187174533333	3.44833138033333	2.6547361431531	0.0295605608823539	0.465304952107239	-3.49294192663803	1.52928732989154	up	TEX13A
HERC2P4 /// LOC100422737 /// SHISA9 /// SLC9A4	1.107273292	6.52657217433333	2.64766181019309	0.0298835856545704	0.465304952107239	-3.49847170448064	1.52456729385242	up	HERC2P4 /// LOC100422737 /// SHISA9 /// SLC9A4
CSPG4	1.09099063966667	4.4196299905	2.64561473273952	0.0299777321945015	0.465304952107239	-3.50007299849834	1.52320122447862	up	CSPG4
C1orf131	1.419223773	7.03538387516667	2.64523019002568	0.0299954514987101	0.465304952107239	-3.50037385884979	1.52294459657291	up	C1orf131
TMEM145	1.03207191966667	4.83231531116667	2.64140475241702	0.0301723094393261	0.465304952107239	-3.50336781772165	1.52039144692246	up	TMEM145
FLJ16124	1.285027878	3.85946580366667	2.63915956388081	0.0302766067663038	0.465304952107239	-3.50512584296091	1.51889279975476	up	FLJ16124
C9orf144B	1.12459293166667	4.49376119416667	2.63753598612057	0.0303522581985296	0.465304952107239	-3.50639752129785	1.51780899201288	up	C9orf144B
USP42	2.33585105066667	8.419568095	2.63228706816936	0.0305981626663455	0.465304952107239	-3.51051098259021	1.5143046508983	up	USP42
IGHD /// IGHG1 /// IGHM	1.45671610366667	3.4161507005	2.63097889783985	0.0306597658512201	0.465304952107239	-3.51153669098647	1.51343116617804	up	IGHD /// IGHG1 /// IGHM
H1FNT	1.47691006366667	5.8449805395	2.62872426831933	0.0307662372792892	0.465304952107239	-3.51330498712985	1.51192561485962	up	H1FNT
FAM188B	1.10545925033334	6.66293743583333	2.6265149163183	0.0308709380542223	0.465304952107239	-3.51503837186513	1.51045017370602	up	FAM188B
PCDHA5	1.05359917666667	5.15182850333333	2.62465669962855	0.0309592811660924	0.465304952107239	-3.51649672586398	1.5092091316204	up	PCDHA5
C1orf91	1.33097250833333	6.13597685316667	2.62084117335864	0.0311414910838257	0.465304952107239	-3.51949251267972	1.50666059684259	up	C1orf91
BRCA1	1.02501832833333	3.5694193975	2.6206488811457	0.0311507029884926	0.465304952107239	-3.51964353875343	1.50653214802317	up	BRCA1
TMX3	1.282796657	6.90296962116667	2.61138202198021	0.0315979620790639	0.465304952107239	-3.52692698382977	1.50034092644354	up	TMX3
AKAP13	2.13461408133333	8.70618998033333	2.60873744694607	0.0317268025316443	0.465304952107239	-3.52900741604322	1.49857369445601	up	AKAP13
LRRTM4	1.75586869033333	4.5592287925	2.60604510240932	0.0318585225521809	0.465304952107239	-3.53112628207252	1.49677436859494	up	LRRTM4
STAC3	1.286133136	3.74261148566667	2.60506244925837	0.031906737045111	0.465304952107239	-3.53189984103057	1.49611760682999	up	STAC3
KAP2.1B /// KRTAP2-2	1.03473827666667	2.821890502	2.60487462249784	0.0319159613776605	0.465304952107239	-3.53204771403307	1.49599206914974	up	KAP2.1B /// KRTAP2-2
TRIM4	1.289383945	6.2969718555	2.60390910949299	0.0319634216204896	0.465304952107239	-3.53280791288781	1.49534673651203	up	TRIM4
PXK	1.46981630433333	5.84699277216667	2.60378875269038	0.0319693428740967	0.465304952107239	-3.53290268382207	1.49526629050613	up	PXK
SP100	1.190789044	7.606973388	2.6018157916492	0.0320665677372023	0.465304952107239	-3.53445647001086	1.49394752253383	up	SP100
C2orf57	1.062822602	3.72138948866667	2.59297371508214	0.0325060216698022	0.465304952107239	-3.5414255887728	1.48803617946039	up	C2orf57
LNX1	1.04377709933333	4.00282664833333	2.59159975053234	0.0325748588303561	0.465304952107239	-3.54250933779215	1.48711745771301	up	LNX1
RFX2	1.06348163266667	4.51995215433333	2.59128604283253	0.0325905968213165	0.465304952107239	-3.54275681349676	1.48690768636422	up	RFX2
PROX2	1.04438037366667	3.24349920383333	2.58971584120208	0.0326694870946062	0.465304952107239	-3.54399567635501	1.48585768382058	up	PROX2
CRNN	1.01470536466667	4.32655910666667	2.58753337037878	0.0327794633662325	0.465304952107239	-3.54571808575389	1.48439816055782	up	CRNN
MTMR9L	1.05960287066667	4.24248208033333	2.58701820328931	0.0328054781537812	0.465304952107239	-3.5461247371261	1.48405362783397	up	MTMR9L
ADAMTS15	1.12825575366667	3.8807592885	2.58647311790909	0.0328330267200835	0.465304952107239	-3.54655503826163	1.48368907988898	up	ADAMTS15
RETN	1.26524615166667	5.80157951716667	2.58396790072821	0.0329599444760721	0.465304952107239	-3.54853314856874	1.48201352858159	up	RETN
C1orf114	1.466983887	4.95905683683333	2.57820928619931	0.033253587476939	0.465304952107239	-3.55308287553512	1.47816149510091	up	C1orf114
KCNH4	1.03312830566667	4.59350201883333	2.5755828038392	0.0333884028751613	0.465304952107239	-3.55515925407309	1.47640435480288	up	KCNH4
SHOX2	1.23551830166667	3.94518417483333	2.57225488921155	0.0335600242112307	0.465304952107239	-3.55779128629616	1.47417773452987	up	SHOX2
SOX5	1.42008903733333	3.86940337666667	2.56892019367175	0.0337328986880071	0.465304952107239	-3.56042994693125	1.47194633802466	up	SOX5
GPR50	1.11062282233333	4.75606206316667	2.5675990471697	0.0338016396004697	0.465304952107239	-3.56147568607052	1.47106223309021	up	GPR50
KPNA5	1.17494030433333	4.04390834383333	2.56672956334521	0.0338469579270325	0.465304952107239	-3.56216402440409	1.4704803584374	up	KPNA5
TCHP	1.93161065333333	7.08872381733333	2.56405886308661	0.0339865454752405	0.465304952107239	-3.56427885384367	1.46869297655508	up	TCHP
UPF0639	1.302688123	3.8017431965	2.56223134175413	0.0340824015756015	0.465304952107239	-3.56572646441914	1.46746981078667	up	UPF0639
TDGF3	1.100530137	4.8000823665	2.56059863416553	0.0341682726927589	0.465304952107239	-3.56702007747579	1.46637697551685	up	TDGF3
C19orf38	1.15618606033333	4.53972232083333	2.56039477270234	0.0341790101329241	0.465304952107239	-3.56718162028925	1.466240519147	up	C19orf38
LRRC26	1.022279228	5.24111443633333	2.55855024910797	0.0342763183035635	0.465304952107239	-3.56864345967107	1.46500583279074	up	LRRC26
OR2T2	1.24529201533333	4.38018709833333	2.55590959684725	0.0344161184517129	0.465304952107239	-3.57073691720102	1.46323811222054	up	OR2T2
KCNIP1	1.080049188	3.55651575866667	2.55463977236257	0.0344835518049416	0.465304952107239	-3.57174388639225	1.46238800822308	up	KCNIP1
ZNF385A	1.52773149633333	5.8449895365	2.55456398076564	0.0344875809357142	0.465304952107239	-3.57180399471387	1.46233726730601	up	ZNF385A
EHBP1	2.837139549	8.5353725815	2.55325325210332	0.0345573361125913	0.465304952107239	-3.57284360027148	1.4614597429348	up	EHBP1
MYL2	1.05500130933333	3.005635336	2.55110680079382	0.0346718781276478	0.465304952107239	-3.57454647228963	1.46002263257545	up	MYL2
CEP164	2.565558906	9.14438704366667	2.54829122692426	0.0348227139017937	0.465304952107239	-3.57678096212779	1.45813738523925	up	CEP164
SF1	1.29770084833333	6.57332595416667	2.54699217373842	0.0348925320410664	0.465304952107239	-3.57781220935783	1.45726751402672	up	SF1
TOP1	1.403928399	9.2429130215	2.54502983187076	0.0349982695385263	0.465304952107239	-3.57937035786557	1.45595342846253	up	TOP1
HEYL	1.011327975	6.3022696495	2.54492983952764	0.0350036661935361	0.465304952107239	-3.57944976563341	1.45588646638579	up	HEYL
LRRK1	1.03669224233333	4.07660978016667	2.5446422709799	0.0350191911910923	0.465304952107239	-3.5796781410103	1.45569388867239	up	LRRK1
GDF5OS	1.23232975466667	3.47773451633333	2.54395537831359	0.0350563029511648	0.465304952107239	-3.58022368031934	1.4552338866612	up	GDF5OS
C9orf86	1.4263231	6.88374029333333	2.54331211852387	0.0350910936321577	0.465304952107239	-3.58073461279157	1.4548030965606	up	C9orf86
RNF212	1.15233275766667	4.59969433683333	2.54282193545432	0.0351176287825245	0.465304952107239	-3.58112398899175	1.45447481626911	up	RNF212
NECAB2	1.20906821166667	5.78095561416667	2.53888107494226	0.0353317041796397	0.465304952107239	-3.58425536144586	1.45183541442012	up	NECAB2
C19orf71	1.09353780533333	4.37337403766667	2.53873432169376	0.0353397017347438	0.465304952107239	-3.58437200302496	1.45173712023677	up	C19orf71
SCARNA14	1.181884136	3.43426520733333	2.53204959978726	0.0357059580608326	0.465304952107239	-3.5896875973742	1.44725930946078	up	SCARNA14
LILRA6 /// LILRB3	1.82786418833333	5.42269344716667	2.53180524503784	0.0357194192657511	0.465304952107239	-3.58988199646081	1.4470956105822	up	LILRA6 /// LILRB3
TBX3	2.090692135	8.51143334816667	2.52826673702182	0.0359149315110125	0.465304952107239	-3.5926978166869	1.44472495741995	up	TBX3
FAM153A /// FAM153B /// FAM153C	1.034181432	3.81286399466667	2.5261293499767	0.0360335553838856	0.465304952107239	-3.59439932627366	1.44329288449348	up	FAM153A /// FAM153B /// FAM153C
LOC100293612	1.38303445166667	4.46600782783333	2.52045998910559	0.0363501372107492	0.465304952107239	-3.59891490052619	1.43949394547183	up	LOC100293612
FLJ39061	1.313778908	4.821406967	2.51646179461255	0.0365751000108363	0.465304952107239	-3.60210146691198	1.43681447766759	up	FLJ39061
PCSK2	1.33673291533333	5.25732465333333	2.51617421863901	0.0365913352796355	0.465304952107239	-3.602330730561	1.43662174208496	up	PCSK2
ANO4	1.74579272466667	5.21664799066667	2.51127235542926	0.0368692027623859	0.465304952107239	-3.60623997358865	1.43333625321677	up	ANO4
NXNL2	1.118684906	4.59514574733333	2.50671821443795	0.037129281631764	0.465304952107239	-3.60987416507181	1.43028345331569	up	NXNL2
PIGP	1.47503811933333	7.16883232833333	2.50505384807585	0.0372247952700054	0.465304952107239	-3.61120286421098	1.42916768211444	up	PIGP
RHOBTB1	2.69388890833334	8.38935243316667	2.49861802425304	0.0375964858620486	0.465304952107239	-3.61634341985258	1.42485274661607	up	RHOBTB1
IGHG1 /// IGHG2 /// IGHG3 /// IGHM /// IGHV4-31	1.60472261833333	6.3585086885	2.49814847080266	0.0376237513054782	0.465304952107239	-3.61671863861321	1.42453790495663	up	IGHG1 /// IGHG2 /// IGHG3 /// IGHM /// IGHV4-31
NAT8	1.219221522	3.92992669666667	2.4960259434857	0.0377472503903264	0.465304952107239	-3.61841502627988	1.42311467804273	up	NAT8
CCDC150	1.04127100133333	3.22864125766667	2.49550983490664	0.0377773423093074	0.465304952107239	-3.61882758557249	1.4227685985847	up	CCDC150
IGHG1 /// IGHM /// IGHV4-31	1.641848295	5.74196343916667	2.49514929447493	0.0377983782185501	0.465304952107239	-3.61911580525869	1.42252683365072	up	IGHG1 /// IGHM /// IGHV4-31
GLP2R	1.23940557433333	4.6379992465	2.49199750631359	0.0379827781290576	0.465304952107239	-3.62163594203221	1.42041327335374	up	GLP2R
KAAG1	1.173476494	3.751281249	2.49132327474452	0.0380223434788953	0.465304952107239	-3.62217518196262	1.41996111922787	up	KAAG1
SNORA52	1.03822159333333	4.57569974533333	2.48899340577171	0.0381593875867596	0.465304952107239	-3.62403893042163	1.41839860382709	up	SNORA52
CPNE9	1.352634168	5.822041083	2.48755423729848	0.0382442906593241	0.465304952107239	-3.62519044940505	1.41743338979721	up	CPNE9
TMCC2	1.24231709333333	5.93329049433333	2.48608878191731	0.0383309415597454	0.465304952107239	-3.62636321635012	1.416450512622	up	TMCC2
TNNT3	1.11663493933333	5.20964655166667	2.48282147012716	0.038524852481104	0.465304952107239	-3.62897874222529	1.4142590156015	up	TNNT3
LOC348021	1.08005477066667	3.17157058733333	2.48065893710228	0.0386537433212154	0.465304952107239	-3.63071046737425	1.41280844158972	up	LOC348021
SMC5	1.60513006466667	6.80183940733333	2.47761794767183	0.0388357322793154	0.465304952107239	-3.63314643798697	1.41076850145659	up	SMC5
EIF5B	1.81176402733334	9.662447323	2.47607380434719	0.0389284744929212	0.465304952107239	-3.63438371919994	1.40973261483533	up	EIF5B
LOC100507851 /// PRAMEF1 /// PRAMEF13 /// PRAMEF14 /// PRAMEF2	1.43990288166667	6.09315882583333	2.47548465417846	0.0389639183948687	0.465304952107239	-3.63485585201109	1.40933737490176	up	LOC100507851 /// PRAMEF1 /// PRAMEF13 /// PRAMEF14 /// PRAMEF2
SMC3	1.92171837866667	7.557362522	2.47209711065751	0.0391683526523459	0.465304952107239	-3.63757122598202	1.40706469368166	up	SMC3
LRSAM1	1.10932725333334	4.80478384533333	2.46412882414039	0.0396535274672222	0.465304952107239	-3.64396286028705	1.40171817300191	up	LRSAM1
CSF3R	1.364997833	6.6497271315	2.46292709225445	0.0397272255640087	0.465304952107239	-3.6449273480491	1.40091176377209	up	CSF3R
BCAN	1.02172453566667	3.97739248383333	2.45924222352249	0.0399540722819409	0.465304952107239	-3.64788562752159	1.39843894902977	up	BCAN
FAM136B	1.08625865666667	4.22727088666667	2.45624969163187	0.0401392628245773	0.465304952107239	-3.65028904974521	1.3964306077867	up	FAM136B
RPRD1B	1.189216693	4.65296853416667	2.45116720696842	0.0404557827729709	0.465304952107239	-3.65437296170925	1.39301939131029	up	RPRD1B
CCDC163P	1.15321522833333	5.5381087855	2.449656665893	0.0405503404342354	0.465304952107239	-3.65558719586006	1.39200549538404	up	CCDC163P
LOC728741	2.06671253366667	9.0393532225	2.44246197002084	0.0410037973126147	0.465304952107239	-3.66137354113758	1.3871759219254	up	LOC728741
ZNF287	1.13232266933333	5.17384740666667	2.44163824059476	0.0410560404519847	0.465304952107239	-3.66203633684853	1.38662293740023	up	ZNF287
PHEX	1.16327065933333	3.62465996266667	2.44099348541312	0.0410969795429163	0.465304952107239	-3.66255516909074	1.38619009578933	up	PHEX
C1QTNF9 /// C1QTNF9B	1.18291912633333	4.1523653545	2.440197159558	0.0411475997051675	0.465304952107239	-3.66319602323207	1.38565549374952	up	C1QTNF9 /// C1QTNF9B
ANKRD2	1.316177003	4.55165437783333	2.43738655564785	0.0413267664503324	0.465304952107239	-3.66545836667621	1.38376857409684	up	ANKRD2
TPSD1	1.42962738166667	4.6998392455	2.43387989642947	0.0415514111792843	0.465304952107239	-3.66828201253967	1.38141422201299	up	TPSD1
TRIM22	1.19936937866667	7.33686625666667	2.43243312789775	0.0416444539682319	0.465304952107239	-3.66944731533857	1.38044282790355	up	TRIM22
FLJ10661	1.02960715966667	3.96578088616667	2.43129536538872	0.0417177722822826	0.465304952107239	-3.67036386353615	1.37967889083379	up	FLJ10661
RNPC3	1.911455017	7.67420489716667	2.42789240595537	0.04193784138585	0.465304952107239	-3.67310589458126	1.37739392719305	up	RNPC3
DNALI1	1.748978036	6.75700409933333	2.4278721073149	0.0419391576116524	0.465304952107239	-3.67312225395402	1.37738029700575	up	DNALI1
PMCHL1	1.01773898066667	2.729031131	2.42541735157573	0.0420986396563375	0.465304952107239	-3.67510090198306	1.37573193740165	up	PMCHL1
LOC100128644	1.199015213	5.76417902316667	2.42517243500466	0.0421145851283288	0.465304952107239	-3.67529834617796	1.37556747319552	up	LOC100128644
GON4L	1.79825232033334	6.5545092295	2.42411901896123	0.0421832381500151	0.465304952107239	-3.67614763959257	1.37486008517726	up	GON4L
PCYT1B	1.007678078	5.14724501866667	2.42326936015318	0.0422386943219417	0.465304952107239	-3.67683273125899	1.37428951513192	up	PCYT1B
FIBCD1	1.091868299	5.12029996783333	2.42058512974214	0.0424143750627915	0.465304952107239	-3.67899749050996	1.37248692754905	up	FIBCD1
PCDHA4	1.49323693066667	6.253633545	2.41679924228092	0.0426634137538999	0.465304952107239	-3.68205180393979	1.36994439700743	up	PCDHA4
NKX3-2	1.01273137966667	3.95369331416667	2.41359660679891	0.042875238293477	0.465304952107239	-3.68463656774186	1.36779345320563	up	NKX3-2
HAUS5	1.03630946333333	4.590702117	2.41212869220122	0.0429726817564415	0.465304952107239	-3.68582158692429	1.36680754285595	up	HAUS5
NKAPL	1.44889374466667	5.339268374	2.41120226722256	0.043034294962911	0.465304952107239	-3.6865695697848	1.36618530774945	up	NKAPL
ZNF808	1.029920893	5.3220470485	2.41038564930328	0.0430886792340171	0.465304952107239	-3.68722895855951	1.36563681782087	up	ZNF808
ZNF883	1.28376459466667	4.33443196333333	2.40881221457684	0.0431936608726645	0.465304952107239	-3.68849961402045	1.36457998582471	up	ZNF883
GPR151	1.47617700966667	5.77607165683333	2.40647048169457	0.0433503825441745	0.465304952107239	-3.69039112364961	1.36300706575199	up	GPR151
RPS4Y1	1.06362914633333	4.9125412335	2.40392019900038	0.0435217143048226	0.465304952107239	-3.69245163065919	1.36129400626802	up	RPS4Y1
DKKL1	1.28944099666667	5.219003313	2.40145754685065	0.0436878072289019	0.465304952107239	-3.69444187140963	1.35963975277925	up	DKKL1
NRK	1.09423873933333	3.47992697633333	2.40040186438275	0.0437592031020743	0.465304952107239	-3.69529520224399	1.35893059553027	up	NRK
WDR52	1.28827799966667	4.76301714516667	2.39767132726462	0.0439444157791255	0.465304952107239	-3.697502798296	1.35709630489955	up	WDR52
TMEM211	1.26980271866667	4.977531895	2.39740227525161	0.043962708341264	0.465304952107239	-3.69772035716623	1.35691556052892	up	TMEM211
GHRH	1.01574286	3.76931895866667	2.39612796226998	0.0440494518880865	0.465304952107239	-3.69875086680637	1.35605949118974	up	GHRH
TMEM189-UBE2V1 /// UBE2V1	1.43651561333333	9.06286037466667	2.39494860537266	0.044129885444202	0.465304952107239	-3.6997047108455	1.35526719992683	up	TMEM189-UBE2V1 /// UBE2V1
DNMT1	2.764547559	9.19001869383333	2.39408277846881	0.0441890301178992	0.465304952107239	-3.70040505239736	1.35468553043741	up	DNMT1
RUNDC1	1.171710168	4.29017230866667	2.38715603078776	0.0446650820611737	0.465304952107239	-3.70601017240026	1.35003186376446	up	RUNDC1
HOXA6	2.420666324	7.68201791233333	2.38403767890943	0.0448810794844897	0.465304952107239	-3.70853485365256	1.34793670592928	up	HOXA6
RSF1	2.316074068	11.8039474693333	2.38237628898773	0.0449965875177021	0.465304952107239	-3.70988027872361	1.34682042130082	up	RSF1
ART5	1.05870417733333	4.543426226	2.3804087499622	0.0451337678569129	0.465304952107239	-3.71147392428443	1.34549840919732	up	ART5
CTNND2	1.232819836	4.33282316566667	2.37873701939946	0.0452506547877702	0.465304952107239	-3.71282822463897	1.34437513206855	up	CTNND2
AP3D1	1.99707881	11.3803038316667	2.37762898004597	0.0453282965017291	0.465304952107239	-3.71372599449511	1.34363060200464	up	AP3D1
ANKRD36	1.613540053	5.66922910516667	2.37661790472119	0.045399260848864	0.465304952107239	-3.71454528854634	1.34295121788899	up	ANKRD36
FBXO9	1.22458924466667	8.426784065	2.37517436162903	0.0455007726877314	0.465304952107239	-3.71571516419121	1.34198122815237	up	FBXO9
LY6G6C	1.33211420033333	4.9890310055	2.37374613405157	0.045601432369368	0.465304952107239	-3.71687279463644	1.34102151566138	up	LY6G6C
KLHL31	1.06537259033333	4.7183956965	2.37364294778188	0.0456087134833786	0.465304952107239	-3.71695643727569	1.34095217803202	up	KLHL31
ANKRD32	2.32702148366667	5.43691463583333	2.36981727431169	0.0458794911851051	0.465304952107239	-3.72005812986191	1.33838140717719	up	ANKRD32
SPACA4	1.016843754	4.227904706	2.36713810142104	0.0460700831173457	0.465304952107239	-3.72223098922154	1.33658100421417	up	SPACA4
WASH7P	1.18773267533333	4.574967497	2.36521684173402	0.0462072485440659	0.465304952107239	-3.72378951965837	1.33528989120226	up	WASH7P
NLGN4Y	1.052760297	3.60875084783333	2.36393464269579	0.0462990176669923	0.465304952107239	-3.72482980578691	1.33442822337363	up	NLGN4Y
INHA	1.38203847333333	5.235670742	2.36023036818472	0.0465651696898969	0.465304952107239	-3.72783592349513	1.33193881007722	up	INHA
ESCO1	1.82081849	6.69187902333333	2.35838243891608	0.0466985179343756	0.465304952107239	-3.72933597061654	1.33069690237042	up	ESCO1
TOR2A	1.17518111566667	5.1699913275	2.35830942503246	0.0467037945584953	0.465304952107239	-3.72939524474847	1.33064783273436	up	TOR2A
PGC	1.36277268866667	4.676841435	2.35710812987537	0.0467906967905149	0.465304952107239	-3.73037053991838	1.32984048739977	up	PGC
TBC1D16	1.36703428466667	6.28906392866667	2.35658119676238	0.0468288666337216	0.465304952107239	-3.73079837643383	1.32948635301606	up	TBC1D16
TEKT4	1.19001089866667	4.80150413933333	2.35651449460871	0.0468337006179473	0.465304952107239	-3.7308525359236	1.32944152459125	up	TEKT4
C20orf200	1.16922581733334	7.34095580566667	2.35642449041307	0.0468402241237636	0.465304952107239	-3.73092561629083	1.32938103555781	up	C20orf200
LUC7L3	1.75773664866667	11.0935934423333	2.35575403585129	0.0468888474318207	0.465304952107239	-3.73147002255827	1.32893044246167	up	LUC7L3
PIP5KL1	1.12439460833333	4.60967227816667	2.35430196213594	0.0469943300023507	0.465304952107239	-3.73264921977743	1.32795453775016	up	PIP5KL1
NUDCD3	1.62837774933334	7.10666583066667	2.3537147704521	0.0470370528812861	0.465304952107239	-3.73312611159126	1.32755989691259	up	NUDCD3
MBD3L5	1.206116752	4.65972493866667	2.35337376952673	0.0470618813302638	0.465304952107239	-3.73340307008711	1.32733071559984	up	MBD3L5
ZNF609	2.12217246933333	6.89376149533333	2.35294060922076	0.047093438939535	0.465304952107239	-3.73375489270044	1.3270395945874	up	ZNF609
RBM25	2.55186956766667	10.7006383295	2.3525698795584	0.0471204650914816	0.465304952107239	-3.73405601921297	1.32679043159814	up	RBM25
SPRYD5	1.01582670433333	2.68976864916667	2.35108908390018	0.04722857045549	0.465304952107239	-3.73525890628429	1.32579519972688	up	SPRYD5
ANKRD36 /// ANKRD36B	1.63399880566667	6.10146625016667	2.35069105576076	0.0472576709335335	0.465304952107239	-3.73558226312374	1.32552768612387	up	ANKRD36 /// ANKRD36B
C6orf106	1.29154422933333	6.44587762333333	2.34998011666954	0.04730969366369	0.465304952107239	-3.73615985805291	1.32504986405458	up	C6orf106
GLDN	1.038641755	3.58122292416667	2.34880001417758	0.0473961743017088	0.465304952107239	-3.73711870510803	1.32425671205399	up	GLDN
GJB3	1.33204106433333	3.5595212835	2.34786082800456	0.0474651134954269	0.465304952107239	-3.73788188073087	1.32362547633318	up	GJB3
GOLIM4	1.874965565	5.0693617995	2.34651526676093	0.0475640574307023	0.465304952107239	-3.73897539054716	1.32272110517605	up	GOLIM4
LOC389333	1.122661931	5.02612794816667	2.34615492434859	0.0475905898447279	0.465304952107239	-3.73926825669356	1.32247891245859	up	LOC389333
PRDM9	1.668533959	5.1450929735	2.34538047373609	0.0476476638176117	0.465304952107239	-3.7398977200705	1.32195838812098	up	PRDM9
HOXD4	2.10719624633334	6.5939105285	2.34262727252371	0.0478511210059188	0.465304952107239	-3.74213585251001	1.32010788357194	up	HOXD4
USH1C	1.13609113766667	5.67364735016667	2.34259371767195	0.0478536060287624	0.465304952107239	-3.74216313343747	1.32008533020928	up	USH1C
RPH3AL	1.220092156	4.92608371	2.34041417431399	0.0480152976183225	0.465304952107239	-3.74393533687242	1.3186203748582	up	RPH3AL
MTL5	1.431992572	4.159066544	2.3402318548865	0.0480288479975903	0.465304952107239	-3.74408359828519	1.31849783006497	up	MTL5
C11orf21	1.25686123566667	4.83670643083333	2.33997530304971	0.0480479219932246	0.465304952107239	-3.74429222938608	1.31832539023042	up	C11orf21
PRCD	1.09968332033333	5.78838772083333	2.33962636772681	0.0480738766766649	0.465304952107239	-3.74457599574014	1.31809085495897	up	PRCD
CNGB1	1.003465494	3.37612360666667	2.3387983483606	0.048135523162589	0.465304952107239	-3.74524940616984	1.31753430367865	up	CNGB1
SLC4A7	2.111971008	9.227497926	2.33878303915807	0.0481366636876404	0.465304952107239	-3.74526185729635	1.31752401360937	up	SLC4A7
BTN2A2	1.323652114	4.749875015	2.33778792103369	0.048210857510138	0.465304952107239	-3.7460712340541	1.31685514379994	up	BTN2A2
C8orf38	1.10670281433333	4.55716495083333	2.33739997076051	0.0482398133131995	0.465304952107239	-3.74638679228727	1.3165943815728	up	C8orf38
NCRNA00292	1.15542469766667	4.82927298583333	2.33603541230706	0.0483417998424026	0.465304952107239	-3.74749681069195	1.31567718415029	up	NCRNA00292
ARMC6	1.55969268733334	5.508872789	2.33478554796467	0.0484354040111076	0.465304952107239	-3.74851365007536	1.31483707335953	up	ARMC6
SLC6A11	1.00531297666667	5.091793691	2.33310082408398	0.0485618632657424	0.465304952107239	-3.74988445522015	1.31370465820739	up	SLC6A11
GDF11	1.03131114233333	6.39840620416667	2.33201276857719	0.0486437112004524	0.465304952107239	-3.75076988103827	1.31297329861211	up	GDF11
LILRB1 /// LILRB2	1.09489409766667	3.14403267483333	2.32999599052318	0.0487957875193363	0.465304952107239	-3.75241130051684	1.31161766849058	up	LILRB1 /// LILRB2
C8orf55	1.153890557	6.08865250783333	2.32811548316398	0.0489380178308761	0.465304952107239	-3.75394207742418	1.3103536251466	up	C8orf55
KCNMB2	1.05203505033333	5.70663589716667	2.32775475083858	0.0489653489497051	0.465304952107239	-3.75423575115697	1.31011114616369	up	KCNMB2
MAP3K14	1.09149609966667	4.85649982516667	2.32604883357941	0.049094806353168	0.465304952107239	-3.75562467255487	1.30896444864001	up	MAP3K14
IGLC7 /// IGLV1-44 /// IGLV7-46	1.29896871833333	4.83060528016667	2.32428935794235	0.0492286876503198	0.465304952107239	-3.75705741862341	1.30778174159514	up	IGLC7 /// IGLV1-44 /// IGLV7-46
C20orf12	1.016635286	4.75019993533333	2.32389799921078	0.0492585164814984	0.465304952107239	-3.7573761332299	1.30751867194476	up	C20orf12
CPAMD8	1.287764769	5.08103375783333	2.3221177466633	0.0493944337264802	0.465304952107239	-3.75882607234234	1.30632198909413	up	CPAMD8
SLC36A2	1.923722326	5.91559745833333	2.31939767822928	0.0496028294992113	0.465304952107239	-3.76104188464917	1.30449354929922	up	SLC36A2
ICAM1	1.07152868666667	4.89191745433333	2.31921067205914	0.0496171891481531	0.465304952107239	-3.76119424210831	1.30436784248267	up	ICAM1
GABBR2	1.06293898633333	3.96655996416667	2.31573326570156	0.0498849689747434	0.465304952107239	-3.7640277973021	1.30203029354894	up	GABBR2
ACTL8	1.00493746833333	3.91196260016667	2.31530652886315	0.0499179296890955	0.465304952107239	-3.76437558081595	1.30174343500926	up	ACTL8
C10orf118	1.550085656	4.981691813	2.31521940110016	0.049924662029143	0.465304952107239	-3.76444659006827	1.30168486645476	up	C10orf118
TUBB2A	-2.32478031266667	7.21055895333333	-7.1952633257244	0.000102716656836504	0.465304952107239	-1.43794982861193	3.9883591242157	down	TUBB2A
DEPDC6	-3.223478033	5.94456208683333	-7.16344902119724	0.000105909374020701	0.465304952107239	-1.44466980728868	3.97506559886048	down	DEPDC6
CDH13	-3.005496831	6.27244075883333	-6.12783588203971	0.000304660239301133	0.465304952107239	-1.70271416812338	3.51618422112641	down	CDH13
LIMK2	-2.05722260866667	6.33526086866667	-5.92873849202932	0.000378684805107291	0.465304952107239	-1.7624576345486	3.42172212078477	down	LIMK2
TRIT1	-2.115921752	4.77774714633333	-5.72597106263659	0.00047502209488808	0.465304952107239	-1.82725145625934	3.3232861893966	down	TRIT1
PHLDB2	-1.94807354766667	4.6475561125	-5.70085356216898	0.000488728472563803	0.465304952107239	-1.83556874693001	3.31093235891097	down	PHLDB2
TUBB6	-2.45038709733333	8.415767595	-5.69819300761268	0.000490205641233664	0.465304952107239	-1.83645360626921	3.30962169524111	down	TUBB6
SLFN11	-2.114153107	5.0551515265	-5.62858938912736	0.000530652322476067	0.465304952107239	-1.85986797977767	3.27518993067798	down	SLFN11
MAP3K4	-1.992820484	6.22962832633333	-5.39207041369573	0.000698074425987084	0.465304952107239	-1.943383839619	3.15609827211556	down	MAP3K4
LDLR	-2.655553865	5.80744507983333	-5.33686169409341	0.000745028414631049	0.465304952107239	-1.96379263703328	3.12782716338306	down	LDLR
SIPA1L2	-2.24005405566667	5.39428856883333	-5.28494828677977	0.000792359168232484	0.465304952107239	-1.98331079256758	3.10107791257344	down	SIPA1L2
GGT1 /// GGT2 /// GGT3P /// GGTLC1 /// GGTLC2 /// GGTLC3	-2.43952081033333	4.07495014816667	-5.27261840390308	0.000804079463945369	0.465304952107239	-1.98799376850661	3.09470102955049	down	GGT1 /// GGT2 /// GGT3P /// GGTLC1 /// GGTLC2 /// GGTLC3
KCTD10	-1.57581128166667	6.87910724983333	-5.1993170978623	0.000877805934701345	0.465304952107239	-2.01621395050817	3.05660148728766	down	KCTD10
CDC42EP3	-1.99155186033333	4.68809548816667	-5.17546726085317	0.000903368376698945	0.465304952107239	-2.02553769073194	3.04413511641524	down	CDC42EP3
CLDN12 /// GTPBP10	-1.79330048933333	4.128040097	-5.14691908780481	0.000935045015850476	0.465304952107239	-2.03679093148871	3.02916748039502	down	CLDN12 /// GTPBP10
GAS1	-2.082495372	5.22406228233333	-5.06093465294249	0.00103804051672438	0.465304952107239	-2.07130402265392	2.98378569480508	down	GAS1
ACTA2	-2.62485987733333	9.03051657866667	-4.97178794130078	0.00115809785844213	0.465304952107239	-2.10808877548783	2.93625474148441	down	ACTA2
RP2	-2.39759034	5.19054282066667	-4.9674468381998	0.00116432009304792	0.465304952107239	-2.10990657773096	2.9339276077155	down	RP2
GLCCI1	-1.735945277	5.6909134875	-4.96729937529292	0.00116453209727287	0.465304952107239	-2.10996837030713	2.93384853677603	down	GLCCI1
TGM2	-2.16457740233334	8.97530084383333	-4.94200821679443	0.00120152496785798	0.465304952107239	-2.12060889307352	2.92026720006584	down	TGM2
KIAA0040	-1.54536775	4.97751685266667	-4.86937071156002	0.00131510607909732	0.465304952107239	-2.15164412524638	2.88103921469625	down	KIAA0040
PUS7	-1.95244030033333	5.09359744383333	-4.85659915582817	0.00133626376339311	0.465304952107239	-2.15717455953073	2.87410780856715	down	PUS7
FAM156A /// FAM156B	-2.15161972533333	6.821908326	-4.7372564602952	0.00155295191737549	0.465304952107239	-2.20993839710928	2.80884199072461	down	FAM156A /// FAM156B
ERI1	-1.75137921233333	4.9500811585	-4.69335944913102	0.00164206632145969	0.465304952107239	-2.22984744724577	2.78460930613113	down	ERI1
LONRF1	-1.737801971	6.31621778883333	-4.69333763634106	0.00164211196557579	0.465304952107239	-2.22985740823544	2.78459723432137	down	LONRF1
MSN	-1.807071703	7.78906986516667	-4.67572466993445	0.00167942317127613	0.465304952107239	-2.23792268798376	2.77483985907687	down	MSN
DUSP6	-2.458018509	6.7441998025	-4.6580620969159	0.00171776916541276	0.465304952107239	-2.2460553032261	2.7650351972702	down	DUSP6
HNRNPA1 /// LOC100506653	-2.108656236	7.37503112366667	-4.62969705424379	0.0017813614994017	0.465304952107239	-2.2592098228769	2.74924793833337	down	HNRNPA1 /// LOC100506653
CXorf40A /// CXorf40B	-1.49239742933333	6.26106812033333	-4.58435819064639	0.00188839596823589	0.465304952107239	-2.28047866326634	2.72390693546742	down	CXorf40A /// CXorf40B
NOP16	-1.45549850466667	6.18154782233333	-4.51083996318927	0.00207712930333444	0.465304952107239	-2.31560900246858	2.68253646736633	down	NOP16
C1orf52	-1.65923439766667	6.16715338283333	-4.48645969452594	0.00214417069886396	0.465304952107239	-2.32743655344023	2.66874064312866	down	C1orf52
TRMT61B	-1.60107872733333	5.629478377	-4.48459610435929	0.00214939115459392	0.465304952107239	-2.32834430122481	2.66768454271079	down	TRMT61B
MMD	-1.54682764666667	5.48027740033333	-4.47090658438345	0.00218816551711406	0.465304952107239	-2.33502843474222	2.65991983021313	down	MMD
CCDC45	-1.70032626566667	6.1440018045	-4.4645309787168	0.00220648270515357	0.465304952107239	-2.33815107128296	2.65629947228921	down	CCDC45
PIM3	-1.829186037	7.12928822583333	-4.45712721363756	0.00222796311711926	0.465304952107239	-2.34178498469512	2.65209200297953	down	PIM3
CDK5RAP1	-1.583174981	5.06433239516667	-4.452370244044	0.00224188423305604	0.465304952107239	-2.34412417493552	2.64938681736238	down	CDK5RAP1
CTTN	-2.10512758833333	7.45488858883333	-4.41469049467927	0.00235554940896489	0.465304952107239	-2.36277423396343	2.62790778176081	down	CTTN
ELF4	-1.45688758033333	5.2785914135	-4.40710159736804	0.00237919068376229	0.465304952107239	-2.36655664415382	2.62357074939313	down	ELF4
MAGOHB	-1.79055079433333	4.32586977583333	-4.39442740000245	0.00241925014570836	0.465304952107239	-2.37289330469206	2.61631922412088	down	MAGOHB
TUBA1C	-1.448561766	9.62159592033333	-4.37301719456502	0.00248859412061003	0.465304952107239	-2.38365372927006	2.60404592924643	down	TUBA1C
WDR73	-2.12457163866666	5.718580817	-4.36760734477055	0.00250645498212622	0.465304952107239	-2.38638381233975	2.60094009124632	down	WDR73
RAP2C	-1.767886431	4.6206917365	-4.35993814559893	0.00253201389755655	0.465304952107239	-2.39026182574528	2.59653391492026	down	RAP2C
SRSF10	-1.70410124066667	6.71366530366667	-4.34490687316508	0.00258293196227544	0.465304952107239	-2.39788896512832	2.58788703354697	down	SRSF10
RASA4	-2.023581466	5.70485132366667	-4.31604266782743	0.00268384948201005	0.465304952107239	-2.41263363685426	2.5712418443024	down	RASA4
ALDH9A1	-1.56749231366667	6.2598840475	-4.30872461367176	0.00271010925299801	0.465304952107239	-2.41639256205745	2.56701320100096	down	ALDH9A1
GTPBP3	-1.565008304	5.868496096	-4.30770827873621	0.00271377818947684	0.465304952107239	-2.41691526583023	2.56642565226322	down	GTPBP3
GPD1L	-1.72146615033333	5.32837704383333	-4.29839292316079	0.00274765817971142	0.465304952107239	-2.42171371386244	2.56103729632089	down	GPD1L
INTS6	-1.80757008433334	5.52070215183333	-4.27555310487306	0.00283268162951754	0.465304952107239	-2.43353640878754	2.5478022339206	down	INTS6
PKDCC	-2.884204292	5.64689794633333	-4.26692501684091	0.00286553852730777	0.465304952107239	-2.43802398052541	2.54279374805611	down	PKDCC
SLC25A39	-1.56617426266667	7.51769618033333	-4.26520750538785	0.0028721281632406	0.465304952107239	-2.43891868047844	2.54179618443451	down	SLC25A39
TUBB3	-1.30161317266667	7.734308448	-4.24220249835732	0.00296199192884895	0.465304952107239	-2.45094760323809	2.52841612922505	down	TUBB3
EXOSC8	-1.92109744233333	6.3849925505	-4.24192606884015	0.00296309007242786	0.465304952107239	-2.4510926531915	2.52825514657468	down	EXOSC8
STAT6	-2.410387333	6.49976610883333	-4.22773302510885	0.00302006981050009	0.465304952107239	-2.45855642857112	2.51998301798174	down	STAT6
NANS	-1.35154455366667	6.2502222145	-4.22155037839314	0.00304526061613184	0.465304952107239	-2.4618177478781	2.51637553412975	down	NANS
STAT2	-1.43316393633333	7.41914880083333	-4.21081048096061	0.00308956179008912	0.465304952107239	-2.4674974774186	2.5101031146341	down	STAT2
ACTB	-1.40887642	11.4074004933333	-4.21057229833494	0.00309055214238606	0.465304952107239	-2.46762364741584	2.50996392479194	down	ACTB
C16orf61	-1.23948758466667	7.280478028	-4.19382553148461	0.00316105277051733	0.465304952107239	-2.47651746626963	2.50016825400123	down	C16orf61
C14orf147	-1.92887909666666	7.42501117	-4.17955960865558	0.00322248217277266	0.465304952107239	-2.48412919007726	2.49180947654644	down	C14orf147
TNFAIP2	-2.02083092633333	6.18225843616667	-4.17658541056299	0.00323545103787619	0.465304952107239	-2.48572021717	2.49006516797625	down	TNFAIP2
FOXN2	-1.34042849533333	6.438300938	-4.17502253077012	0.0032422885163241	0.465304952107239	-2.48655683876549	2.48914834190195	down	FOXN2
SS18L1	-2.131237734	4.80585457066667	-4.16637927012376	0.00328038528331732	0.465304952107239	-2.49119073540029	2.48407514513222	down	SS18L1
TUBB2C	-1.57305357533333	10.0130155623333	-4.16390708670894	0.00329137067777843	0.465304952107239	-2.49251835404049	2.48262320422998	down	TUBB2C
CCNL2	-2.556169368	6.53069888433333	-4.14364290732754	0.00338292969117838	0.465304952107239	-2.50343782383509	2.47070702823938	down	CCNL2
BCL6	-2.40599889466667	6.548477701	-4.13958291881952	0.00340160267013147	0.465304952107239	-2.50563354698683	2.46831641625166	down	BCL6
HN1	-1.45285674333333	8.31648079	-4.12243874788916	0.00348169016330367	0.465304952107239	-2.51493488829902	2.45820987950089	down	HN1
FGFR1OP	-1.69631257166666	5.27203401016667	-4.12130235194571	0.0034870702406219	0.465304952107239	-2.5155531088038	2.45753930447167	down	FGFR1OP
TRIM13	-1.72929714666667	4.78887989633333	-4.11344344324242	0.00352452357712117	0.465304952107239	-2.51983424075151	2.45289957989555	down	TRIM13
RCCD1	-1.43218146566667	5.3232198095	-4.08415539633644	0.00366797442836097	0.465304952107239	-2.53587740132838	2.43557370071751	down	RCCD1
HES6	-2.117473365	4.72293800616667	-4.08286391832015	0.00367444339669336	0.465304952107239	-2.5365880570023	2.43480843836273	down	HES6
MUT	-2.03964025966667	5.11155915183333	-4.0692861291326	0.00374320412872079	0.465304952107239	-2.54407595027164	2.42675648879267	down	MUT
BYSL	-1.19516859466667	5.10429030733333	-4.05636594316632	0.00380992510082794	0.465304952107239	-2.55122922038787	2.41908356201909	down	BYSL
COG7	-1.726574984	4.23182970633333	-4.05311990303163	0.00382688882295956	0.465304952107239	-2.55303069660186	2.41715415451878	down	COG7
SRP19	-1.49576153333333	8.35712143633333	-4.05057673935472	0.0038402362436093	0.465304952107239	-2.55444330156133	2.41564205788768	down	SRP19
NCAPD3	-1.65012710366667	4.0041607155	-4.04344010126273	0.00387796068605652	0.465304952107239	-2.5584130356844	2.4113965980204	down	NCAPD3
SLC5A6	-1.45133209366667	6.8820285765	-4.03591281015935	0.0039181835738812	0.465304952107239	-2.56260914588209	2.40691522039438	down	SLC5A6
ACSL1	-1.792430052	6.49480080533333	-4.03478110867292	0.00392426974106295	0.465304952107239	-2.563240822623	2.40624114832855	down	ACSL1
C14orf138	-1.88295073733333	4.583596601	-4.02782033840245	0.00396192885681252	0.465304952107239	-2.56713072418447	2.40209332722532	down	C14orf138
LAMA4	-1.726823781	5.5096450875	-4.01597694512723	0.00402690219574079	0.465304952107239	-2.57376755427158	2.39502891828576	down	LAMA4
DEF8	-1.38749264266667	6.167420528	-3.99959125422201	0.00411869513623747	0.465304952107239	-2.58298801509484	2.38524035311515	down	DEF8
MAFK	-1.45715000866667	5.36799558133333	-3.99327076120047	0.00415470300910075	0.465304952107239	-2.58655652107622	2.38146001547039	down	MAFK
DBNDD2 /// SYS1 /// SYS1-DBNDD2	-1.841794988	6.288566788	-3.9828805097548	0.00421463531438745	0.465304952107239	-2.59243717422465	2.37523999821627	down	DBNDD2 /// SYS1 /// SYS1-DBNDD2
TUBA1B	-1.28353048466667	9.99497611433333	-3.98073753471781	0.00422711171776032	0.465304952107239	-2.59365227886135	2.37395627410955	down	TUBA1B
RQCD1	-1.50564520433334	5.72904299016667	-3.96989399013185	0.00429085560108399	0.465304952107239	-2.59981245466824	2.36745610040735	down	RQCD1
LYRM2	-1.173483792	5.74068808133333	-3.96457706988109	0.00432248865431769	0.465304952107239	-2.60284011853005	2.36426613799012	down	LYRM2
WDR59	-2.01536100333333	5.12041311966667	-3.95302438584554	0.00439209014753138	0.465304952107239	-2.60943489216946	2.357328754584	down	WDR59
SELK	-1.646618614	7.47780874233333	-3.95020493151723	0.00440925902177493	0.465304952107239	-2.61104773470125	2.35563438780935	down	SELK
TTC39C	-2.02770265633333	4.94203009283333	-3.92193764323155	0.00458543805141063	0.465304952107239	-2.62729111574833	2.33861916943277	down	TTC39C
SERTAD3	-1.148716571	5.63083792716667	-3.89265088444045	0.00477598540268672	0.465304952107239	-2.64426137382423	2.32093700925354	down	SERTAD3
EFEMP1	-2.16516627633333	6.98769036383333	-3.88645660746496	0.00481736747400413	0.465304952107239	-2.64786909821406	2.3171902239689	down	EFEMP1
PAWR	-2.24867902033333	4.9915911385	-3.88573222289844	0.00482223197662552	0.465304952107239	-2.64829142167673	2.31675190143573	down	PAWR
GOPC	-1.92090919166667	4.8039740055	-3.87926962365682	0.00486586501074511	0.465304952107239	-2.65206308674357	2.31283994347378	down	GOPC
TRNT1	-1.689273611	5.9905807005	-3.87678388073319	0.0048827606172679	0.465304952107239	-2.65351567253737	2.31133456696061	down	TRNT1
C14orf156	-1.328449613	7.98304179183333	-3.87492139046283	0.00489546127874367	0.465304952107239	-2.65460473154984	2.31020638018882	down	C14orf156
NEK4	-1.626936179	5.53704656683333	-3.86748133131456	0.00494655161107902	0.465304952107239	-2.65896100374453	2.30569745524322	down	NEK4
MYL12B	-1.77584049433333	9.3327248005	-3.86542985453968	0.00496073948187677	0.465304952107239	-2.66016381561665	2.30445357976772	down	MYL12B
ATP13A3	-2.322811632	4.64852397033333	-3.86050730109286	0.00499496211643671	0.465304952107239	-2.66305287584698	2.30146780126881	down	ATP13A3
PSMA3	-1.35492029966666	7.63558030916667	-3.857661322787	0.00501486357662215	0.465304952107239	-2.66472505198555	2.29974087694587	down	PSMA3
ITPA	-1.46359666566667	6.82854230516667	-3.85663375625261	0.00502207009225996	0.465304952107239	-2.66532914211157	2.2991172301995	down	ITPA
BAG2	-1.23874242566667	5.94120966783333	-3.85443793752837	0.00503750708242638	0.465304952107239	-2.66662062617387	2.29778433025897	down	BAG2
RGL3	-1.51081847	4.97831676	-3.85409717308227	0.00503990728039102	0.465304952107239	-2.66682112175239	2.29757745323403	down	RGL3
CCDC109B	-1.77632981966667	4.49005250016667	-3.8484000333055	0.00508021790761549	0.465304952107239	-2.67017605024802	2.294117658967	down	CCDC109B
PAN2	-1.90902904433333	5.30673926416667	-3.83281481094346	0.00519227184016162	0.465304952107239	-2.67938187470347	2.28464257822779	down	PAN2
IFITM2	-1.17047205333333	11.0403257466667	-3.82970224095318	0.00521496669010895	0.465304952107239	-2.68122531498018	2.28274846122558	down	IFITM2
CHSY1	-2.23815591933333	6.01417568033333	-3.82265916826354	0.00526671419506676	0.465304952107239	-2.68540267171678	2.27846024854459	down	CHSY1
CMTM7	-1.901904347	6.71655023483333	-3.82112270000136	0.0052780761310955	0.465304952107239	-2.68631509056145	2.27752434979687	down	CMTM7
ADAMTS6	-1.423602291	3.91701698916667	-3.8129993751261	0.00533858555016843	0.465304952107239	-2.69114570279325	2.27257379336974	down	ADAMTS6
COMT	-1.41855912366667	8.10241561983333	-3.81227775774167	0.00534399665164892	0.465304952107239	-2.69157535998773	2.27213382264532	down	COMT
CLK1 /// PPIL3	-2.98695430066667	6.617277447	-3.80885884242212	0.00536971374290752	0.465304952107239	-2.69361221096263	2.27004886573235	down	CLK1 /// PPIL3
BTBD6	-1.42997022566667	6.75602347216667	-3.8071037838556	0.00538296684088163	0.465304952107239	-2.69465857313443	2.26897829543352	down	BTBD6
SEC61B	-1.13782261333333	10.0124148966667	-3.80601077652712	0.00539123827239666	0.465304952107239	-2.69531048562303	2.26831147356919	down	SEC61B
GNL3L	-1.78430307166667	6.02639265816667	-3.7959340845258	0.00546813992465759	0.465304952107239	-2.70133016421207	2.26216038076677	down	GNL3L
SRSF5	-1.98634789466666	7.78367179266667	-3.78987344010912	0.00551495849045095	0.465304952107239	-2.70495900806815	2.2584577520245	down	SRSF5
RBM6	-2.43449858033333	6.64722555583333	-3.78131308510327	0.00558182111063992	0.465304952107239	-2.71009519355801	2.25322408613955	down	RBM6
SIKE1	-1.22962264366667	5.81460372616667	-3.76900363145415	0.00567949460010154	0.465304952107239	-2.71750265396188	2.24569030903418	down	SIKE1
LPCAT1	-1.99306327666667	5.068062796	-3.76255595820561	0.00573138548272851	0.465304952107239	-2.72139295436701	2.24174038069043	down	LPCAT1
PPIA	-1.15820262666666	11.4055341033333	-3.76043958659471	0.00574852860767615	0.465304952107239	-2.72267144100217	2.24044330302192	down	PPIA
MIF	-1.16605782	10.6593188966667	-3.75727596161435	0.00577425727066858	0.465304952107239	-2.72458398836878	2.23850387013618	down	MIF
LATS2	-2.66536664666666	6.05292781666667	-3.75497096475763	0.00579308069294692	0.465304952107239	-2.72597853111139	2.23709042208656	down	LATS2
RPS6P6 /// TMEM150C	-2.34617384866667	5.22857569333333	-3.75443463247576	0.0057974699941151	0.465304952107239	-2.72630314645375	2.23676149045607	down	RPS6P6 /// TMEM150C
PPA2	-1.15681578066667	7.198835994	-3.75107802352917	0.00582502126986941	0.465304952107239	-2.72833584812795	2.23470248448734	down	PPA2
NLN	-1.70370860366667	4.28131050983333	-3.74923043967845	0.00584024618710322	0.465304952107239	-2.72945553035861	2.23356884544806	down	NLN
FASTKD1	-1.65252849266667	5.28774295633333	-3.74752682987435	0.00585432247202185	0.465304952107239	-2.73048847601697	2.2325233591208	down	FASTKD1
WDFY3	-2.227304685	5.2095534475	-3.73790852974417	0.005934479632243	0.465304952107239	-2.73632959568952	2.22661735636453	down	WDFY3
GNPAT	-1.13866261633333	7.19389685416667	-3.73479508921882	0.00596067765613255	0.465304952107239	-2.73822374289081	2.22470436348307	down	GNPAT
TUBA1A	-1.37817187666667	9.817185575	-3.73198097740944	0.00598446355311939	0.465304952107239	-2.73993720756715	2.22297477363881	down	TUBA1A
NFKBIZ	-2.71988183366667	5.46552995683333	-3.72697522485618	0.00602702553972756	0.465304952107239	-2.74298846350275	2.21989696819042	down	NFKBIZ
GUCY1B3	-2.17406543266667	5.55957047666667	-3.7262685250471	0.00603306039564571	0.465304952107239	-2.74341957667586	2.21946232703493	down	GUCY1B3
MFSD2A	-1.23307665633333	4.43870569016667	-3.72234108055065	0.00606671685720007	0.465304952107239	-2.74581701685892	2.21704627375961	down	MFSD2A
NSUN2	-2.76289490766667	5.18589174783333	-3.717099690486	0.00611194669890305	0.465304952107239	-2.7490206336376	2.21382044181346	down	NSUN2
DENND4B	-1.16404048566667	5.46767613183333	-3.71637670220754	0.00611821389848864	0.465304952107239	-2.74946290308837	2.21337534374404	down	DENND4B
PCSK7	-1.96134003766667	5.2212172285	-3.71535949362303	0.00612704318617048	0.465304952107239	-2.75008530535536	2.2127490585534	down	PCSK7
PFAS	-1.636301568	6.21246415066667	-3.7152188070332	0.0061282654074269	0.465304952107239	-2.75017140156138	2.21266243422321	down	PFAS
ZDHHC7	-1.72332451933333	6.48126520366667	-3.71094078731043	0.00616555578782989	0.465304952107239	-2.75279104250369	2.21002776826403	down	ZDHHC7
NIT2	-1.49526374966667	6.18054087716667	-3.70760247516167	0.00619482365266554	0.465304952107239	-2.75483742587563	2.20797105212316	down	NIT2
GTPBP2	-1.50977151066667	5.03876350566667	-3.70577645172408	0.00621089575523635	0.465304952107239	-2.75595758266995	2.20684575996803	down	GTPBP2
PGAM1	-1.15663534266667	9.928452822	-3.69383629224226	0.00631709529272519	0.465304952107239	-2.76329620543287	2.19948257176915	down	PGAM1
CORO1C	-1.212602513	7.9964379625	-3.69231720262992	0.00633074523448905	0.465304952107239	-2.76423161099463	2.19854516325658	down	CORO1C
STS	-1.54633904633333	4.34051056416667	-3.67967061443221	0.00644561459314162	0.465304952107239	-2.77203428472545	2.19073566610198	down	STS
CCNJ	-1.67972566233333	4.0685670725	-3.67816313305565	0.00645945506638151	0.465304952107239	-2.77296619350863	2.18980411848261	down	CCNJ
GSTK1	-1.33870215333333	7.92416309533333	-3.67109409921205	0.00652478242862858	0.465304952107239	-2.77734138200566	2.18543396546423	down	GSTK1
ITGAE	-1.30176915533333	7.29145459333333	-3.66730492729003	0.00656008993144521	0.465304952107239	-2.77969010937931	2.18309020689527	down	ITGAE
EIF4A1	-1.21893408	11.2992353933333	-3.66656917037655	0.00656696936327605	0.465304952107239	-2.78014645506434	2.18263500981126	down	EIF4A1
SPOCK1	-1.382698229	7.31837315916667	-3.66401053591712	0.00659095306134028	0.465304952107239	-2.78173414347872	2.18105178125521	down	SPOCK1
RAP1B	-1.25390993333333	8.68307669766667	-3.66277622365339	0.0066025565123433	0.465304952107239	-2.78250046194711	2.1802878729088	down	RAP1B
C11orf96	-1.55835772066667	5.62983371066667	-3.65621139270468	0.00666463876397871	0.465304952107239	-2.7865805985344	2.1762233851942	down	C11orf96
HIF1A	-1.85791008733334	8.94740227033333	-3.65508697042942	0.00667533462673815	0.465304952107239	-2.78728018353725	2.17552695874192	down	HIF1A
TPM4	-1.32771450066667	7.48076672266667	-3.65465132051609	0.00667948359646105	0.465304952107239	-2.78755129129281	2.17525711235628	down	TPM4
PYCR2	-1.74617887666667	5.70056434933333	-3.64996872685287	0.00672425329056828	0.465304952107239	-2.79046735246859	2.17235593582979	down	PYCR2
WDR11	-2.04274268633333	5.62042531916667	-3.64976244608957	0.00672623287420071	0.465304952107239	-2.79059589914399	2.17222810071012	down	WDR11
ZNF44	-1.83755233833333	5.3439273885	-3.6442384441908	0.00677947649970787	0.465304952107239	-2.79404096830544	2.16880384036094	down	ZNF44
DNPEP	-1.28970356533333	6.14568623133333	-3.6393544287978	0.00682692665959259	0.465304952107239	-2.79709126256118	2.16577476266836	down	DNPEP
FAM120A	-1.48164110133333	8.432732562	-3.63908357621675	0.00682956846213878	0.465304952107239	-2.79726054221666	2.16560673708461	down	FAM120A
SRSF2	-1.822643505	6.3196052665	-3.63828298401002	0.00683738354810064	0.465304952107239	-2.79776097637897	2.1651100573456	down	SRSF2
RTN4	-1.929300403	8.78663801383333	-3.63630942176059	0.00685668956103147	0.465304952107239	-2.7989950798672	2.16388551292095	down	RTN4
NXF1	-2.12895810433333	6.9000608765	-3.63346324363213	0.00688463437770017	0.465304952107239	-2.8007760213094	2.16211911887308	down	NXF1
SCLY /// UBE2F	-1.720388672	5.01801882966667	-3.63190704222617	0.00689996514545148	0.465304952107239	-2.8017503717718	2.16115310305641	down	SCLY /// UBE2F
FGFR1OP2	-1.549333892	6.59161397533333	-3.62806728129111	0.00693794835184044	0.465304952107239	-2.80415625371877	2.15876893749975	down	FGFR1OP2
EWSR1	-1.75505438433333	6.87279921916667	-3.62693377024211	0.00694920376830308	0.465304952107239	-2.80486696188608	2.15806495351667	down	EWSR1
ACTN1	-1.528070306	8.16068819066667	-3.62209559588995	0.00699746503185941	0.465304952107239	-2.80790296044731	2.15505926313811	down	ACTN1
C7orf30	-1.15118326133333	7.618898219	-3.62165347231576	0.00700189306910923	0.465304952107239	-2.80818059719766	2.15478452594037	down	C7orf30
SEC22A	-1.141962812	4.778785452	-3.62038356728989	0.00701462830040815	0.465304952107239	-2.80897823557185	2.15399533694618	down	SEC22A
MSRB3	-1.66690617133333	4.95584427166667	-3.62006167450769	0.00701786032645293	0.465304952107239	-2.80918046316117	2.15379527961654	down	MSRB3
TIAM1	-1.69044348333333	5.06085619366667	-3.61671842073918	0.00705152306793461	0.465304952107239	-2.81128189702455	2.15171706902852	down	TIAM1
MTERFD1	-1.38692617033333	6.46966580216667	-3.61626803627073	0.0070560710829595	0.465304952107239	-2.81156513697861	2.15143705276547	down	MTERFD1
SETDB1	-1.60131954266667	4.95220804366667	-3.6145436527684	0.00707351299885211	0.465304952107239	-2.81264989719967	2.15036484403948	down	SETDB1
DEGS1	-2.08345955266667	8.038841366	-3.60925244611379	0.00712732073623076	0.465304952107239	-2.81598162734923	2.1470736970974	down	DEGS1
MED13L	-1.346950091	7.12330060416667	-3.60774678550774	0.00714271193579746	0.465304952107239	-2.81693057901068	2.14613686453544	down	MED13L
PWP2	-1.56822748633333	5.64825855583333	-3.6034533657567	0.00718679533937581	0.465304952107239	-2.81963866839419	2.14346472250729	down	PWP2
LYRM1	-1.27546143666667	6.37199314533333	-3.59620725871435	0.00726185576704548	0.465304952107239	-2.82421634878727	2.13895238117338	down	LYRM1
PHF12	-1.51156011933333	4.640586626	-3.59270395616651	0.00729844506522786	0.465304952107239	-2.82643276802791	2.13676965652646	down	PHF12
RHEB	-1.21112221666666	8.66152947633333	-3.58937167765408	0.00733343069963996	0.465304952107239	-2.82854294064933	2.13469280771078	down	RHEB
PHF11	-1.24595270266667	6.74170394666667	-3.58658078045861	0.00736287002701147	0.465304952107239	-2.83031174873832	2.13295286583457	down	PHF11
C8orf76	-1.73692119366667	5.1562024875	-3.58515899632864	0.00737791592997566	0.465304952107239	-2.83121335761265	2.13206629778849	down	C8orf76
GNB4	-1.750115047	5.91277049116667	-3.57981609966966	0.00743475047160263	0.465304952107239	-2.83460459871053	2.12873360288172	down	GNB4
MAU2	-2.19509732466667	5.780629779	-3.57898458215576	0.00744363756422771	0.465304952107239	-2.83513281974339	2.12821478111998	down	MAU2
USP24	-1.511942427	5.2993068105	-3.56735910886049	0.00756908162326443	0.465304952107239	-2.84253032351896	2.12095681140404	down	USP24
MYL6	-1.28764370266667	10.6557862653333	-3.56729348719905	0.00756979607447773	0.465304952107239	-2.84257214563912	2.12091581996122	down	MYL6
TMEM126B	-1.13926287133333	7.76445120066667	-3.5663719127002	0.00757983724965468	0.465304952107239	-2.8431595633065	2.12034011921435	down	TMEM126B
GAL3ST4	-1.10071462133333	6.21489575233333	-3.56621510133622	0.00758154722822356	0.465304952107239	-2.84325953041816	2.12024215530335	down	GAL3ST4
CYCS	-1.40436822166666	8.1890328245	-3.5633239630764	0.00761314797382764	0.465304952107239	-2.84510338491292	2.11843572890992	down	CYCS
CCT8	-1.09672127766667	9.09379489716667	-3.55789053082226	0.00767291701119962	0.465304952107239	-2.84857249676229	2.11503949901978	down	CCT8
RSAD1	-1.62938644833333	5.7185960455	-3.55718220431091	0.00768074554241189	0.465304952107239	-2.84902511906854	2.11459662251528	down	RSAD1
C20orf24	-1.666768697	8.2053178055	-3.55480764537265	0.00770705168477169	0.465304952107239	-2.85054309611523	2.11311172855313	down	C20orf24
C3orf31	-1.62777533933333	3.84667704066667	-3.54811205839894	0.00778174596023037	0.465304952107239	-2.85482857587481	2.10892295110501	down	C3orf31
NECAP2	-1.389729506	6.44143055266667	-3.53866728964213	0.00788842353005102	0.465304952107239	-2.8608867403313	2.10300978013756	down	NECAP2
SHC1	-1.28435317933334	9.11272117766667	-3.53789365123156	0.00789723045141439	0.465304952107239	-2.86138365421024	2.10252518852647	down	SHC1
TMEM188	-1.712272427	5.1090336525	-3.53599620928777	0.00791887486505221	0.465304952107239	-2.86260283067012	2.10133651975031	down	TMEM188
LAMA5	-2.04643749833333	5.36985153516667	-3.52649532603199	0.00802820720347003	0.465304952107239	-2.86871679229298	2.09538142714589	down	LAMA5
TPMT	-1.18280147233333	6.30237612283333	-3.52611869386108	0.00803257432401427	0.465304952107239	-2.86895948001843	2.09514524730649	down	TPMT
FERMT2	-1.491078824	7.76748164266667	-3.52230950348965	0.00807688502623577	0.465304952107239	-2.87141534843172	2.0927560992193	down	FERMT2
PNPT1	-2.05073402233333	4.72215205616667	-3.51756859094647	0.0081323978751644	0.465304952107239	-2.87447539666598	2.08978138178494	down	PNPT1
DHRS3	-2.00458585466667	7.38902578633333	-3.51668322889748	0.00814280979456461	0.465304952107239	-2.87504728589887	2.08922570964236	down	DHRS3
FTSJ1	-1.49929491866666	6.09790645633333	-3.51120204930396	0.00820758550640203	0.465304952107239	-2.87859078350444	2.08578458410698	down	FTSJ1
ZNF83	-1.849358862	6.855224189	-3.51005311027958	0.00822123288806135	0.465304952107239	-2.8793342082886	2.08506304908625	down	ZNF83
C14orf179	-1.005128867	7.0420022845	-3.50928540108384	0.00823036538651618	0.465304952107239	-2.87983108328428	2.08458088388551	down	C14orf179
C1orf63	-2.17428136133333	7.450712648	-3.502753071442	0.00830851068484651	0.465304952107239	-2.88406301338478	2.08047681728925	down	C1orf63
WSB1	-2.08905346833334	8.60250369283333	-3.49773644627658	0.00836905968632031	0.465304952107239	-2.88731797296713	2.07732333483626	down	WSB1
RREB1	-2.20113726233333	6.24333576683333	-3.49700616660526	0.00837791299127296	0.465304952107239	-2.88779216356756	2.07686415431214	down	RREB1
AMMECR1	-1.65088929133333	4.870162048	-3.49483226629499	0.00840432658064043	0.465304952107239	-2.88920427803101	2.07549707984839	down	AMMECR1
MAF	-1.543470369	7.8708785985	-3.49167364846739	0.00844286278871939	0.465304952107239	-2.89125748619035	2.07351026871402	down	MAF
ESYT1	-2.748467186	5.63259218766667	-3.48761667737116	0.00849263516443281	0.465304952107239	-2.89389716435249	2.07095753239433	down	ESYT1
METT11D1	-1.27156298533333	7.45769262633333	-3.48444640255165	0.00853174642340826	0.465304952107239	-2.8959618758374	2.06896206092902	down	METT11D1
ARPC5L	-1.066997485	7.6701633765	-3.47940430227934	0.00859434523816007	0.465304952107239	-2.89924920464768	2.06578720452501	down	ARPC5L
LASP1	-1.04277564266667	9.08839477433333	-3.47931109651133	0.00859550699613255	0.465304952107239	-2.89931001360716	2.06572850185897	down	LASP1
WDR61	-1.06241800033333	7.77408311683333	-3.46983324279994	0.00871451937896985	0.465304952107239	-2.90550129381866	2.059756559996	down	WDR61
POGZ	-1.5533876	7.545814249	-3.46511023776029	0.00877447846410555	0.465304952107239	-2.90859228020821	2.0567786876134	down	POGZ
MTCH2	-1.70460644566667	6.3213489375	-3.46427451319649	0.00878513366371959	0.465304952107239	-2.9091396209111	2.05625162643115	down	MTCH2
OAZ1	-1.07257997	10.8322304816667	-3.46134074529298	0.00882264719210696	0.465304952107239	-2.91106197944202	2.05440108738153	down	OAZ1
EBF1	-1.288356602	6.90114760866667	-3.45964720703717	0.00884437960770426	0.465304952107239	-2.912172345693	2.05333262543376	down	EBF1
MYO1E	-1.37663065133333	4.595080218	-3.45442435060559	0.00891176115357541	0.465304952107239	-2.91559979853999	2.05003646165354	down	MYO1E
VCAN	-2.450270514	7.99414598933333	-3.45303485436281	0.00892977914759589	0.465304952107239	-2.91651242975259	2.04915928200356	down	VCAN
PTPRM	-2.415601493	6.56753705883333	-3.45265963071067	0.00893465141397395	0.465304952107239	-2.91675893606199	2.04892238685624	down	PTPRM
OXSM	-1.28455323633333	5.85564871283333	-3.45135001893694	0.00895167882164556	0.465304952107239	-2.91761948534775	2.0480955083038	down	OXSM
MRPL18	-1.15097770533333	7.90749886833333	-3.45109024033661	0.00895506052605057	0.465304952107239	-2.91779022144097	2.04793147446699	down	MRPL18
SENP1	-1.24656036833333	4.3924859365	-3.44861476857904	0.00898735349640594	0.465304952107239	-2.91941777256055	2.0463681760217	down	SENP1
TRRAP	-1.97012407866667	5.27515106666667	-3.44774441840966	0.00899873674380029	0.465304952107239	-2.91999025190379	2.04581845319438	down	TRRAP
LYPLAL1	-1.434465807	5.8265418535	-3.44649744491198	0.00901507251884484	0.465304952107239	-2.92081068404649	2.04503077538556	down	LYPLAL1
TTC17	-1.48506999366667	6.81420677883333	-3.4435761949873	0.009053465342317	0.465304952107239	-2.92273372958609	2.04318515659774	down	TTC17
GOLGA8A	-3.013819625	6.19901260216667	-3.44230780067241	0.00907018938160495	0.465304952107239	-2.92356916255739	2.04238364496555	down	GOLGA8A
MCM3AP	-1.77483673766667	6.7979612625	-3.43782058734924	0.00912961805831452	0.465304952107239	-2.92652689329541	2.03954739099101	down	MCM3AP
SESN2	-1.333957407	4.36391945916667	-3.43480526676595	0.00916978518188446	0.465304952107239	-2.92851636648478	2.03764083831198	down	SESN2
PPPDE2	-1.04164467666667	6.15510214566667	-3.4334749838669	0.00918756551412711	0.465304952107239	-2.92939456601685	2.03679955105633	down	PPPDE2
CFL2	-1.30674156166667	6.76544612016667	-3.43274919875252	0.00919728166420826	0.465304952107239	-2.92987382793021	2.03634051316305	down	CFL2
MESDC1	-1.672484897	5.8367964875	-3.43081379989835	0.00922324439491355	0.465304952107239	-2.93115228159271	2.03511628339777	down	MESDC1
ORMDL1	-1.47865986133333	5.61039644033333	-3.42738384115557	0.00926944747896117	0.465304952107239	-2.93341956043297	2.03294615193853	down	ORMDL1
CFL1	-1.03728639	11.258054855	-3.42612812963614	0.00928642386666472	0.465304952107239	-2.93425011666094	2.03215149741415	down	CFL1
C1orf174	-1.66732198633333	6.15514270816667	-3.42435560630626	0.00931044340504079	0.465304952107239	-2.93542296285409	2.03102963547656	down	C1orf174
BDH2 /// NHEDC2	-1.563479719	8.44924028016667	-3.42264368468925	0.0093337043385287	0.465304952107239	-2.93655621987977	2.02994596027315	down	BDH2 /// NHEDC2
ID2 /// ID2B	-1.75973022166667	8.4295014825	-3.42090374965349	0.00935740912493061	0.465304952107239	-2.93770853452837	2.02884438187134	down	ID2 /// ID2B
GLMN	-1.26160573966667	4.77213868183333	-3.41128189918967	0.00948965549504787	0.465304952107239	-2.94409018159377	2.02274955357012	down	GLMN
DNM1L	-1.228062952	7.16476740966667	-3.41059716124815	0.00949914208233464	0.465304952107239	-2.94454493363649	2.02231561636723	down	DNM1L
SRSF7	-1.513582738	8.06884398933333	-3.41009652373976	0.00950608444860272	0.465304952107239	-2.94487747053417	2.02199833190963	down	SRSF7
ASS1	-1.83997584333333	6.442064185	-3.40993753394474	0.00950829029443467	0.465304952107239	-2.94498308478764	2.0218975674417	down	ASS1
PSME2	-1.21703164133333	8.593293017	-3.40984516630129	0.00950957206496262	0.465304952107239	-2.94504444504612	2.02183902607068	down	PSME2
NBPF1 /// NBPF10	-1.165667207	8.40654411516667	-3.39412866696138	0.00973035924887701	0.465304952107239	-2.95550619740766	2.01187112510424	down	NBPF1 /// NBPF10
TTPAL	-1.49963294333333	5.45278765866667	-3.39205306636619	0.00975992148033072	0.465304952107239	-2.956890980258	2.01055367626735	down	TTPAL
CAPRIN2	-1.55416129733333	6.06284378633333	-3.38867327676045	0.00980826291386654	0.465304952107239	-2.95914745389519	2.00840790125642	down	CAPRIN2
GMPPA	-1.12112221466667	5.928828741	-3.38521198265954	0.00985803333022609	0.465304952107239	-2.9614603616147	2.00620971781968	down	GMPPA
ZC3H4	-1.371230255	5.8049860935	-3.3844544279149	0.00986896198414474	0.465304952107239	-2.9619668476368	2.00572852395296	down	ZC3H4
LRRC8A	-1.72268574566667	9.5103511405	-3.38322479830877	0.00988672824779051	0.465304952107239	-2.9627891617458	2.00494740294379	down	LRRC8A
HOXB3	-2.77575986866667	5.66548928433333	-3.38077736663262	0.00992219086287845	0.465304952107239	-2.96442664711989	2.00339242314768	down	HOXB3
SGTB	-1.53464621566667	5.44662254016667	-3.37834585285477	0.00995755637972924	0.465304952107239	-2.96605449307754	2.00184722593435	down	SGTB
VPS29	-1.22510992066666	7.89768543	-3.37717792400047	0.00997459097399388	0.465304952107239	-2.96683675429558	2.00110490430082	down	VPS29
NDUFB1	-1.033198428	8.85702820266667	-3.37656516121215	0.00998354065483312	0.465304952107239	-2.96724726654321	2.00071540919816	down	NDUFB1
NHP2L1 /// SIGMAR1	-1.10656220833333	8.89643443783333	-3.37560271391107	0.00999761482383067	0.465304952107239	-2.96789217436699	2.00010359924048	down	NHP2L1 /// SIGMAR1
MBNL2	-1.078243392	8.238390609	-3.37320184692421	0.0100328151865192	0.465304952107239	-2.96950161277308	1.99857718777495	down	MBNL2
NDUFB8 /// SEC31B	-1.08786351733333	8.455970681	-3.36694653934095	0.0101251458046688	0.465304952107239	-2.97369951226727	1.99459871411752	down	NDUFB8 /// SEC31B
MPV17	-1.385447976	6.970375739	-3.3633899481131	0.0101780434805989	0.465304952107239	-2.97608928876161	1.99233569815286	down	MPV17
INTS10	-1.40072129933333	6.25214955266667	-3.36156711759493	0.0102052681007039	0.465304952107239	-2.97731493536431	1.99117558152833	down	INTS10
LSM10	-1.043762667	7.58007880983333	-3.3600703661945	0.010227680289495	0.465304952107239	-2.97832175330101	1.9902228561911	down	LSM10
AP1AR	-1.583717206	5.56741351566667	-3.35725944361199	0.0102699117506633	0.465304952107239	-2.98021360265256	1.98843328827854	down	AP1AR
GTF3C6	-1.12595065733333	8.56501624633333	-3.35317399586463	0.0103316213602708	0.465304952107239	-2.98296564686897	1.9858315185032	down	GTF3C6
LTN1	-1.55720272366667	4.42465079116667	-3.34616657524278	0.0104383827705244	0.465304952107239	-2.9876925978415	1.98136678181676	down	LTN1
PLAT	-2.15110324533333	8.49560220633333	-3.34584306451757	0.0104433397353604	0.465304952107239	-2.98791102780967	1.98116059360455	down	PLAT
SNX10	-2.051300806	5.608366505	-3.34256671659813	0.0104936819499149	0.465304952107239	-2.99012417384124	1.97907210284877	down	SNX10
ENTPD4	-1.79920910933333	6.09149161233333	-3.33988105942636	0.0105351395993124	0.465304952107239	-2.99193967206815	1.9773597052567	down	ENTPD4
MRPL50	-1.39506600466667	4.434863923	-3.33753100769647	0.0105715588543571	0.465304952107239	-2.99352930582376	1.97586096804466	down	MRPL50
FHDC1	-2.530624643	4.12510844616667	-3.33486444089593	0.0106130446635464	0.465304952107239	-2.99533417292344	1.97416000809754	down	FHDC1
ARPC1A /// ARPC1B /// LOC653888	-1.403075985	7.8101130645	-3.32990062946626	0.0106907300389557	0.465304952107239	-2.99869714256984	1.9709926370677	down	ARPC1A /// ARPC1B /// LOC653888
C18orf8	-1.48841050133333	4.863904115	-3.32828461445839	0.010716150897952	0.465304952107239	-2.99979288985218	1.96996117956491	down	C18orf8
LLGL2	-1.373139913	6.52431976616667	-3.32678633870253	0.0107397767952973	0.465304952107239	-3.00080919877854	1.96900474448172	down	LLGL2
AGA	-1.854022432	5.943820025	-3.32556127596332	0.010759135426267	0.465304952107239	-3.00164046474939	1.9682226259454	down	AGA
LAMC1	-2.71204107433333	6.9416335795	-3.32406825721354	0.0107827782680942	0.465304952107239	-3.00265389591684	1.96726932532313	down	LAMC1
KLHL8	-1.60598742666667	5.14862042966667	-3.32330723430439	0.0107948506636002	0.465304952107239	-3.00317060826713	1.96678336133559	down	KLHL8
RER1	-2.02377700566667	6.63483177916667	-3.32285038859816	0.0108021046485887	0.465304952107239	-3.00348084028484	1.966491619678	down	RER1
AGPAT6	-2.13302035633333	5.45254566516667	-3.32196328729951	0.0108162051432316	0.465304952107239	-3.00408334861246	1.96592508437132	down	AGPAT6
HAUS1	-1.333951341	5.64539512083333	-3.31393964045941	0.0109446291947889	0.465304952107239	-3.00953896249948	1.96079894779043	down	HAUS1
MTHFD1L	-2.00060741866667	5.77799647966667	-3.31170149539837	0.0109807392339825	0.465304952107239	-3.0110627141522	1.95936842177731	down	MTHFD1L
ZNF599	-1.22198671933333	3.45558125733333	-3.3072023375118	0.0110537100045111	0.465304952107239	-3.01412834877507	1.9564919333758	down	ZNF599
PFDN2	-1.09849364233333	6.3326867725	-3.30531011928434	0.0110845524548278	0.465304952107239	-3.01541868984422	1.95528183708467	down	PFDN2
CDK5RAP3	-1.39432639933333	8.177640378	-3.30519292945706	0.01108646559499	0.465304952107239	-3.01549862380272	1.95520688642469	down	CDK5RAP3
WSB2	-1.12280364466667	7.01896729666667	-3.30012197689213	0.0111695848921947	0.465304952107239	-3.01895968969751	1.95196296675719	down	WSB2
NDUFB3	-1.22481791033333	8.8994615835	-3.29978328377708	0.0111751599187088	0.465304952107239	-3.01919101186117	1.95174625331317	down	NDUFB3
PSMD12	-1.40958546866667	6.18339817666667	-3.29862190237623	0.0111942990765516	0.465304952107239	-3.01998436447321	1.95100309428824	down	PSMD12
LOC100509231 /// LOC100509288 /// OVOS2	-2.09593534166666	7.20211437583333	-3.29720482751368	0.0112176989157123	0.465304952107239	-3.02095269254145	1.95009622068231	down	LOC100509231 /// LOC100509288 /// OVOS2
STARD3NL	-1.922586276	6.02329386766667	-3.29500960510258	0.0112540502691223	0.465304952107239	-3.02245342038789	1.94869114928922	down	STARD3NL
TRAF5	-1.191223657	5.52982612983333	-3.2936500454914	0.0112766260447369	0.465304952107239	-3.02338326877473	1.94782082139326	down	TRAF5
SNAP23	-1.28364351233333	7.60328885383333	-3.29203366753896	0.0113035286383578	0.465304952107239	-3.02448916954548	1.94678596103462	down	SNAP23
KPNA2 /// LOC146880 /// PLEKHM1P	-1.324898583	8.4855321245	-3.29097919123103	0.0113211156323956	0.465304952107239	-3.02521086340575	1.94611077375557	down	KPNA2 /// LOC146880 /// PLEKHM1P
HSBP1L1	-1.71550451966667	5.7235711115	-3.27776022380214	0.0115440568092017	0.465304952107239	-3.0342739521581	1.93764154471237	down	HSBP1L1
C5orf51	-1.11266713133333	5.95654071666667	-3.27702058567575	0.0115566672223762	0.465304952107239	-3.03478192657753	1.93716739217995	down	C5orf51
C1orf25	-1.44095922233333	4.6069225475	-3.27272979282637	0.0116301104297935	0.465304952107239	-3.03773060636857	1.9344161615551	down	C1orf25
LTBR	-1.32355878233333	7.9318718725	-3.27169887211162	0.0116478294891759	0.465304952107239	-3.03843952773512	1.93375499555611	down	LTBR
NUPR1	-1.459841662	8.96001430033333	-3.27050222107365	0.0116684328148839	0.465304952107239	-3.03926263905512	1.93298747005171	down	NUPR1
FKBP11	-1.16099195133333	6.38765569766667	-3.26884718124299	0.0116969918894618	0.465304952107239	-3.04040144784255	1.93192581122625	down	FKBP11
YTHDC2	-2.37693703966667	4.2693702025	-3.26498582813578	0.0117639100869974	0.465304952107239	-3.0430601783373	1.92944830351809	down	YTHDC2
LOC162632 /// LOC220594 /// USP6	-1.53551210566666	5.46018023183333	-3.26196391652423	0.01181656246784	0.465304952107239	-3.0451426591777	1.92750884480636	down	LOC162632 /// LOC220594 /// USP6
FLNA	-1.44728292866667	7.764305316	-3.25618892643859	0.0119178764103456	0.465304952107239	-3.04912662421075	1.92380112256816	down	FLNA
DNAJC25-GNG10 /// GNG10	-1.02333779166667	9.5871992855	-3.25545405334405	0.0119308343195152	0.465304952107239	-3.04963398890511	1.92332918519033	down	DNAJC25-GNG10 /// GNG10
TRAF4	-1.40499086833333	5.91665804283333	-3.25361977839203	0.0119632427416266	0.465304952107239	-3.05090078817736	1.92215108507079	down	TRAF4
RBM39	-1.545925422	7.699494009	-3.25124139360154	0.0120054030273013	0.465304952107239	-3.05254420403404	1.92062325588226	down	RBM39
COTL1	-1.67821063133333	6.85756609466667	-3.24966650553504	0.0120334064458372	0.465304952107239	-3.05363294155671	1.91961141412199	down	COTL1
NUP93	-1.40953459566667	6.27263949683333	-3.24956917824097	0.0120351393030514	0.465304952107239	-3.05370023862445	1.91954887853424	down	NUP93
RPS6KB1	-1.28831223966667	5.05677979216667	-3.24865889091091	0.0120513592062321	0.465304952107239	-3.05432973465481	1.91896396865119	down	RPS6KB1
RABGGTB	-1.335442369	6.03150223583333	-3.24834360375989	0.0120569825093295	0.465304952107239	-3.05454779928405	1.91876136910466	down	RABGGTB
SMAD2	-1.330267232	5.92595350533333	-3.24761096307339	0.0120700602147663	0.465304952107239	-3.05505458584402	1.91829056330153	down	SMAD2
ZNF167	-1.61599889133333	4.22412593966667	-3.24579406671138	0.0121025566108915	0.465304952107239	-3.05631176802097	1.91712287722743	down	ZNF167
UGDH	-1.291929527	6.68690298816667	-3.24558470907835	0.0121063070379053	0.465304952107239	-3.05645666632876	1.91698831578799	down	UGDH
GNA12	-1.28574629933333	6.26288046033333	-3.2423755932928	0.0121639487550456	0.465304952107239	-3.05867864243319	1.9149254181438	down	GNA12
DSCR3	-1.31484081366667	6.15758571216667	-3.24133097243981	0.0121827745048046	0.465304952107239	-3.05940230459334	1.91425379422298	down	DSCR3
SPCS3	-1.50120019033333	6.9664025535	-3.2396494447595	0.0122131429269084	0.465304952107239	-3.06056756801284	1.91317256044745	down	SPCS3
CBS	-1.41698399966667	5.94443996883333	-3.23958579557388	0.0122142939997644	0.465304952107239	-3.06061168485262	1.91313163068544	down	CBS
SSSCA1	-1.18955649566667	6.0660955415	-3.23957532687133	0.0122144833334807	0.465304952107239	-3.06061894103662	1.91312489874081	down	SSSCA1
NID2	-1.58784502166667	4.6754836045	-3.23903900258038	0.0122241872718901	0.465304952107239	-3.06099070863785	1.91278000542042	down	NID2
LPIN3	-1.32221920333333	4.85906112833333	-3.23807992449993	0.0122415605493224	0.465304952107239	-3.06165563930087	1.91216321497161	down	LPIN3
ID2	-1.98477737433333	7.74811189616667	-3.23762302737643	0.0122498461968424	0.465304952107239	-3.06197246103066	1.91186936405716	down	ID2
VEGFA	-2.95695701866667	6.935862659	-3.2344630587306	0.0123073131393158	0.465304952107239	-3.06416460252438	1.90983674935412	down	VEGFA
SETD5	-1.76521381233333	5.71136616483333	-3.23345418733956	0.0123257202198763	0.465304952107239	-3.06486483074506	1.90918769449459	down	SETD5
VPS16	-1.001732049	5.82491082983333	-3.23283520305644	0.0123370280936596	0.465304952107239	-3.06529453385103	1.90878944629712	down	VPS16
LOC150776 /// SMPD4	-1.88531641633334	7.03620474583333	-3.23197062116945	0.0123528409672704	0.465304952107239	-3.06589483960383	1.90823314973077	down	LOC150776 /// SMPD4
RFTN1	-1.41137870633333	7.35004839616667	-3.23054439833344	0.0123789727675332	0.465304952107239	-3.06688538271335	1.90731539246465	down	RFTN1
ARF3	-1.20488683566667	7.18012949316667	-3.23038420534435	0.0123819115241255	0.465304952107239	-3.06699666148146	1.90721230359571	down	ARF3
VCL	-1.92010251733333	8.03940027866667	-3.22989408962175	0.0123909073161366	0.465304952107239	-3.06733714914012	1.90689689152835	down	VCL
DNAJC24	-1.24114818866667	3.763945256	-3.22661478570488	0.0124512746428724	0.465304952107239	-3.06961634167979	1.90478618736099	down	DNAJC24
ARPC5	-1.07983459266666	9.36140431366667	-3.22571082165086	0.0124679698020263	0.465304952107239	-3.07024493322063	1.90420425827435	down	ARPC5
ACTR2	-1.10358697466667	9.30307032166667	-3.225218155509	0.0124770787047332	0.465304952107239	-3.07058757698432	1.90388708540081	down	ACTR2
PRICKLE2	-1.089450396	6.489003329	-3.22493779117558	0.012482265492173	0.465304952107239	-3.07078258530086	1.9037065844086	down	PRICKLE2
DDX21	-1.58468138233333	7.86579733383333	-3.22307709785145	0.0125167462882875	0.465304952107239	-3.07207712872205	1.90250855073336	down	DDX21
POM121 /// POM121C	-1.45967584633333	6.7444951945	-3.221980849588	0.0125371080289017	0.465304952107239	-3.07284009367096	1.90180263192137	down	POM121 /// POM121C
GATM	-1.109199873	3.8368573215	-3.22154425613776	0.0125452270455424	0.465304952107239	-3.07314400899407	1.90152147434667	down	GATM
ZNF226	-1.11265698066667	4.68377385766667	-3.21989432784497	0.0125759596692014	0.465304952107239	-3.07429282085696	1.90045886407434	down	ZNF226
ATP2A2	-2.862110672	7.72635417666667	-3.21800785839688	0.0126111955255166	0.465304952107239	-3.07560688733358	1.89924374090322	down	ATP2A2
NUTF2	-1.026073665	9.06241492583333	-3.21766091271295	0.0126176871677717	0.465304952107239	-3.07584862537962	1.8990202443254	down	NUTF2
CRLS1	-1.40309964833333	6.75096670016667	-3.21607289382953	0.0126474453065444	0.465304952107239	-3.07695535005594	1.89799719000734	down	CRLS1
FAM58A	-1.022774093	5.99142671316667	-3.21552849268333	0.0126576639442524	0.465304952107239	-3.07733485162563	1.89764643884746	down	FAM58A
PSME4	-1.503209936	6.61866007166667	-3.21321395934523	0.0127012059388429	0.465304952107239	-3.07894886154622	1.89615504221563	down	PSME4
SUGP2	-1.46752115266667	7.76368513066667	-3.21281157839361	0.0127087917944092	0.465304952107239	-3.07922954767206	1.89589573520227	down	SUGP2
SFRS15	-1.62493528933333	5.40822227966667	-3.21169516632897	0.0127298638764089	0.465304952107239	-3.08000845664792	1.8951762403401	down	SFRS15
CHD1	-1.82316504266667	5.28893482566667	-3.21091216424297	0.0127446648677656	0.465304952107239	-3.08055487268522	1.89467158020207	down	CHD1
KLC1	-1.01329777766667	7.08650680216667	-3.20818192850217	0.0127964161852779	0.465304952107239	-3.08246095840662	1.89291164354648	down	KLC1
PRPF39	-1.72670047533333	3.81733307666667	-3.20725409911307	0.0128140534580152	0.465304952107239	-3.0831089949888	1.8923134685389	down	PRPF39
SLC39A9	-2.331716256	6.46506889666667	-3.20575925578761	0.0128425230917306	0.465304952107239	-3.08415335981165	1.89134964471189	down	SLC39A9
EIF2B3	-1.23156273866667	5.76759459533333	-3.20503166174884	0.0128564043911255	0.465304952107239	-3.08466182409329	1.89088047553592	down	EIF2B3
HSDL2	-1.156458801	6.53584275516667	-3.20333443297124	0.0128888462049741	0.465304952107239	-3.08584823968871	1.88978595846046	down	HSDL2
IER2	-1.86681412833333	7.80268355016667	-3.2012480412408	0.0129288449103759	0.465304952107239	-3.08730734771993	1.88844027414964	down	IER2
IGF1R	-1.82535403166667	6.08179044483333	-3.19910222702272	0.0129701192362702	0.465304952107239	-3.08880876631754	1.88705603136263	down	IGF1R
UFD1L	-1.28921313	6.35665121233333	-3.19896012111064	0.0129728575116358	0.465304952107239	-3.08890822429641	1.88696435199236	down	UFD1L
SOS1	-1.68572576766667	6.35066268983333	-3.19726792303301	0.013005511747329	0.465304952107239	-3.09009282799391	1.88587255429714	down	SOS1
TUBB	-1.15013404266666	9.49696391933333	-3.19571703505913	0.0130355151604989	0.465304952107239	-3.09117892628954	1.88487180094053	down	TUBB
PDCD5	-1.04500968433333	9.1209707205	-3.1879376575809	0.0131871183546054	0.465304952107239	-3.09663289630386	1.87985009599424	down	PDCD5
CDC37	-1.04456500466667	6.556707439	-3.18311956050679	0.0132819425596684	0.465304952107239	-3.10001579466665	1.87673840228367	down	CDC37
RFFL	-1.36561753633333	4.27086351416667	-3.18017643256999	0.0133402186905163	0.465304952107239	-3.10208412217295	1.87483705083131	down	RFFL
HEATR1	-1.11626059566667	5.63422017716667	-3.17671615512306	0.0134090791475119	0.465304952107239	-3.10451771486342	1.87260104577897	down	HEATR1
MEN1	-1.04765792833333	5.2302887225	-3.17589707203199	0.0134254338116336	0.465304952107239	-3.10509406058857	1.87207167218671	down	MEN1
RNASEH1	-1.03122088866667	4.99196288633333	-3.17168885666318	0.0135097910010419	0.465304952107239	-3.10805690633493	1.86935136954172	down	RNASEH1
AGPAT5	-2.830449626	6.04982411133333	-3.16654567809168	0.0136136482571719	0.465304952107239	-3.11168199009491	1.86602547467624	down	AGPAT5
COQ10B	-1.15435743266667	6.601387385	-3.16641666164451	0.0136162642865034	0.465304952107239	-3.11177298123273	1.86594202768721	down	COQ10B
TMEM178	-1.511897556	2.87309629933333	-3.16196623194553	0.0137068288626315	0.465304952107239	-3.11491340364792	1.86306300959851	down	TMEM178
MX2	-1.148137801	4.35141320716667	-3.16172709627656	0.0137117130853846	0.465304952107239	-3.11508224077392	1.86290828284342	down	MX2
TTF2	-1.25416988866667	4.69171740433333	-3.16039469676783	0.013738960191294	0.465304952107239	-3.11602312798794	1.86204613483625	down	TTF2
SNRPF	-1.3755078	8.60417295966667	-3.15981983039517	0.0137507335871901	0.465304952107239	-3.11642916579116	1.86167413206134	down	SNRPF
NAV3	-1.48979074233333	4.9484987315	-3.15825853365234	0.0137827628764243	0.465304952107239	-3.11753221020854	1.86066371554075	down	NAV3
C14orf4	-1.835535446	6.86666263366667	-3.15457518943969	0.0138586362629365	0.465304952107239	-3.12013605282541	1.85827950367954	down	C14orf4
TDG	-1.41272399233333	6.50785767883333	-3.15250742803508	0.0139014225432022	0.465304952107239	-3.12159877871246	1.85694075578534	down	TDG
RAB8B	-1.10913922133333	6.97188906133333	-3.15177516321859	0.0139166079055502	0.465304952107239	-3.12211694813893	1.85646660864968	down	RAB8B
RBM18	-1.45525613766667	4.66979472116667	-3.15107247834504	0.0139311962507928	0.465304952107239	-3.12261426878658	1.85601158976324	down	RBM18
STX16	-1.50432006466667	6.85388258866667	-3.145397231972	0.0140496101589729	0.465304952107239	-3.12663385626737	1.85233572616145	down	STX16
C5orf25	-1.515990095	5.96745678083333	-3.14215151839498	0.0141178070272238	0.465304952107239	-3.12893505973586	1.85023275866251	down	C5orf25
BDH2	-1.746974492	6.484925205	-3.14153903286044	0.0141307151571985	0.465304952107239	-3.1293695040784	1.84983585789911	down	BDH2
GPN2	-1.04955354266667	3.87129342533333	-3.13903478285471	0.0141836213806362	0.465304952107239	-3.13114644154555	1.84821287036365	down	GPN2
MTHFD1	-1.16000856966667	5.4868958195	-3.13815850541843	0.0142021832481173	0.465304952107239	-3.13176846295957	1.84764488803056	down	MTHFD1
SF3B5	-1.10234797766667	9.13036593883333	-3.13623059511051	0.0142431113868854	0.465304952107239	-3.13313742312124	1.84639512934	down	SF3B5
ANKRD10	-2.02349428533334	5.74164190066667	-3.13539912050224	0.014260801222991	0.465304952107239	-3.13372801969609	1.84585607357612	down	ANKRD10
NEDD1	-1.15761426833333	5.17766831016667	-3.13494995101519	0.0142703670212403	0.465304952107239	-3.13404711188164	1.84556485707108	down	NEDD1
ESYT2	-1.90098545166667	5.21139583216667	-3.13442907174998	0.0142814684388399	0.465304952107239	-3.13441718833088	1.8452271355502	down	ESYT2
LOC162632 /// LOC220594 /// USP32	-2.33836239133333	6.22226162866667	-3.13356454566905	0.0142999139785292	0.465304952107239	-3.13503151824366	1.84466657503581	down	LOC162632 /// LOC220594 /// USP32
CELF2	-1.217377907	6.8972872185	-3.12775550681967	0.0144245065819184	0.465304952107239	-3.13916257099867	1.84089903379893	down	CELF2
FUS	-1.23291624766667	9.4434494905	-3.12756529477675	0.0144286054902287	0.465304952107239	-3.13929793192922	1.84077564098997	down	FUS
GTF2A2	-1.01476181666666	8.52778122266667	-3.12738803272884	0.0144324264384211	0.465304952107239	-3.13942408254454	1.84066064740766	down	GTF2A2
NNMT	-2.89335808166667	6.56768611716667	-3.12527194978962	0.0144781215355795	0.465304952107239	-3.14093041348029	1.83928778203759	down	NNMT
TRMT5	-1.23942252533333	4.737262044	-3.12490851615635	0.0144859848679011	0.465304952107239	-3.14118919670689	1.83905197280026	down	TRMT5
BTN3A2	-1.61239540766667	5.32635280283333	-3.12189216396607	0.0145514206885151	0.465304952107239	-3.14333782347487	1.83709460344356	down	BTN3A2
ADCY3	-1.56418063633333	6.7717070195	-3.12133981266905	0.0145634368154351	0.465304952107239	-3.14373143833867	1.83673612407193	down	ADCY3
CXXC1	-1.18627611	5.448838158	-3.11736117135684	0.0146502985812235	0.465304952107239	-3.14656815261681	1.83415352405688	down	CXXC1
EIF4E3	-1.79441848666667	7.30557605133333	-3.11686021372978	0.0146612739920307	0.465304952107239	-3.14692551079817	1.83382829001759	down	EIF4E3
METTL5	-1.020191745	7.76003868316667	-3.11066496526331	0.0147977205312515	0.465304952107239	-3.15134826364353	1.82980517899308	down	METTL5
TBP	-1.48439681233333	4.1996299635	-3.10943998523973	0.0148248574454727	0.465304952107239	-3.15222350815951	1.82900947408122	down	TBP
NBPF8	-1.23663750066667	8.77645035433333	-3.10784603206636	0.0148602464247473	0.465304952107239	-3.15336274747698	1.8279739886898	down	NBPF8
TAP2	-1.89145187066666	5.79977463033333	-3.10678691257792	0.0148838100358847	0.465304952107239	-3.15411995533429	1.82728588157536	down	TAP2
MOSPD2	-1.602146035	5.36494193283333	-3.10296078557392	0.0149692620784528	0.465304952107239	-3.15685692530344	1.82479960801733	down	MOSPD2
RPL22L1	-1.44770141866667	9.05930541	-3.10183125552353	0.0149945871075722	0.465304952107239	-3.15766537337025	1.82406548851545	down	RPL22L1
RPAP1	-1.517496867	4.45532560916667	-3.09851410832612	0.0150692205768752	0.465304952107239	-3.16004077717597	1.82190921005538	down	RPAP1
RFX5	-1.06703582766667	5.85688347683333	-3.09731677172595	0.0150962554429489	0.465304952107239	-3.16089862533739	1.82113076410673	down	RFX5
EDARADD /// ENO1	-1.79885276233333	6.27124820216667	-3.0945014130684	0.0151600245711147	0.465304952107239	-3.16291664087334	1.81930009480615	down	EDARADD /// ENO1
WBSCR22	-1.14365082733333	6.603856713	-3.0940583727057	0.0151700853360704	0.465304952107239	-3.1632343235888	1.81901197617568	down	WBSCR22
RBM3	-1.27998806133334	7.39151161433333	-3.09371421530105	0.01517790545421	0.465304952107239	-3.16348112402629	1.81878815679637	down	RBM3
NNT	-1.85404543633333	5.4913441485	-3.09220439944038	0.0152122622480269	0.465304952107239	-3.16456406170621	1.81780619628377	down	NNT
KIN	-1.69601784966667	4.6574061835	-3.09134073082858	0.0152319522284394	0.465304952107239	-3.16518370626635	1.81724443102353	down	KIN
LIMA1	-1.90145849366667	7.23795004083333	-3.0910273084167	0.0152391042641155	0.465304952107239	-3.16540860295772	1.81704055954396	down	LIMA1
POP5	-1.054266331	7.21060364883333	-3.09081185345705	0.01524402280765	0.465304952107239	-3.1655632121633	1.816900410121	down	POP5
CD248	-1.250499634	9.76048603366667	-3.0890167949494	0.0152850663263543	0.465304952107239	-3.16685162675678	1.81573267240357	down	CD248
LYPLA2	-1.23271142733333	8.23637525566667	-3.0834045770412	0.0154141373298579	0.465304952107239	-3.17088318353976	1.81208077605367	down	LYPLA2
MASTL	-1.48439268766667	3.69353656116667	-3.08316811600234	0.0154196005377941	0.465304952107239	-3.17105315759504	1.81192687702948	down	MASTL
PAPSS2	-1.57379815133333	4.99803908433333	-3.08008232513534	0.0154910812053951	0.465304952107239	-3.17327212574841	1.80991826944868	down	PAPSS2
ATP6V1C2	-1.70807522733333	4.68556281733333	-3.079944016141	0.0154942931807915	0.465304952107239	-3.17337161854872	1.8098282306337	down	ATP6V1C2
C12orf5	-1.068380264	3.82159071666667	-3.0792059373689	0.0155114455284434	0.465304952107239	-3.17390260874184	1.80934772792634	down	C12orf5
MED20	-1.254316904	5.756461442	-3.07837642832593	0.0155307463989742	0.465304952107239	-3.17449948046246	1.8088076718203	down	MED20
PLSCR1	-1.83044416066667	5.918066942	-3.07800917450439	0.0155392996349282	0.465304952107239	-3.17476377261805	1.8085685589933	down	PLSCR1
FAM20B	-1.55420371166667	4.79103568883333	-3.07730376335127	0.0155557423112955	0.465304952107239	-3.17527147862787	1.80810925977177	down	FAM20B
ANAPC5	-1.04536121333334	8.330212063	-3.07175477995057	0.0156857231667669	0.465304952107239	-3.17926803976632	1.80449545400822	down	ANAPC5
SAR1B	-1.187528917	6.14444302183333	-3.07090575609858	0.0157057111098464	0.465304952107239	-3.17987997081157	1.80394239520367	down	SAR1B
UQCRQ	-1.23964733833333	8.73808209983333	-3.07074181924724	0.0157095736277894	0.465304952107239	-3.17999814105813	1.80383560194991	down	UQCRQ
EED	-1.36470741133333	6.011770224	-3.06966141577186	0.0157350539352869	0.465304952107239	-3.18077703377472	1.80313176411032	down	EED
HYOU1	-1.636129896	7.030465734	-3.06844645679474	0.0157637593481447	0.465304952107239	-3.18165315485456	1.80234020375889	down	HYOU1
FAM98A	-1.10494442266666	6.41929105466667	-3.06766856389376	0.0157821671611655	0.465304952107239	-3.1822142267377	1.80183336098007	down	FAM98A
CSRNP2	-1.33524629066667	5.24140254833333	-3.06707894578955	0.0157961347031057	0.465304952107239	-3.18263956600398	1.80144917143042	down	CSRNP2
ATP6V0B	-1.56162818566667	8.00175017483333	-3.06400852219637	0.0158690799978211	0.465304952107239	-3.18485541107588	1.79944825052627	down	ATP6V0B
OGFOD1	-1.03254961866667	7.13509918533333	-3.0589777816803	0.0159893610732185	0.465304952107239	-3.18848922681287	1.79616889009488	down	OGFOD1
DRAM1	-1.80288903266667	4.716933714	-3.05654474559222	0.016047875292519	0.465304952107239	-3.1902481141434	1.79458245919786	down	DRAM1
PSMC4	-1.24777820033333	5.94942351683333	-3.05386929149586	0.016112478603709	0.465304952107239	-3.19218334102704	1.7928376463521	down	PSMC4
ANKRD13A	-1.44027265966667	6.24527964616667	-3.05307211666044	0.016131780340963	0.465304952107239	-3.19276017955949	1.79231770021247	down	ANKRD13A
ETFA	-1.24207919966667	6.23270493316667	-3.05234167851273	0.0161494874610279	0.465304952107239	-3.19328881616045	1.79184125639044	down	ETFA
SLC48A1	-1.46128523433333	5.86132139683333	-3.05193149716337	0.0161594399086599	0.465304952107239	-3.19358571209665	1.7915736960858	down	SLC48A1
CFLAR	-1.10803866833333	5.2550414335	-3.05094246111692	0.0161834638352135	0.465304952107239	-3.1943017027777	1.79092851835301	down	CFLAR
TUBG1	-1.04676426733333	7.44693293633333	-3.05081138284569	0.0161866505637263	0.465304952107239	-3.19439660568082	1.79084300870075	down	TUBG1
G0S2	-1.235871056	4.76182194466667	-3.05010589050023	0.016203813531737	0.465304952107239	-3.19490744118717	1.7903827631806	down	G0S2
ALG13	-1.70522207566667	5.67152800716667	-3.04996156052213	0.0162073270874464	0.465304952107239	-3.19501195794217	1.79028860309655	down	ALG13
FAM135A	-1.30524615033333	5.3674682255	-3.04951883172517	0.0162181098135298	0.465304952107239	-3.19533258131943	1.78999976328077	down	FAM135A
HK1	-1.452415243	7.36923953116667	-3.0475889652017	0.0162651997986445	0.465304952107239	-3.19673055168201	1.78874059755791	down	HK1
RAPH1	-1.12380751966666	5.9510394395	-3.04665474243788	0.0162880468317412	0.465304952107239	-3.19740750354932	1.78813099064874	down	RAPH1
TRAPPC4	-1.12653102666667	6.42902315233333	-3.04232558627009	0.0163943585684971	0.465304952107239	-3.20054628739041	1.78530557049274	down	TRAPPC4
FUNDC1	-1.07171703533333	6.50415452133333	-3.03455189649385	0.0165870850763304	0.465304952107239	-3.20618994506322	1.78022992780883	down	FUNDC1
SNRNP70	-1.772050874	7.52936025633333	-3.03098959974619	0.0166761927694713	0.465304952107239	-3.20877935445648	1.77790309326307	down	SNRNP70
CEP170	-1.12625938066667	6.71199693333333	-3.03073346993839	0.0166826188976289	0.465304952107239	-3.20896561089269	1.77773577123366	down	CEP170
UBE2K	-1.21405971566667	6.20972708016667	-3.02739052045298	0.0167667292431533	0.465304952107239	-3.21139754012827	1.77555164879462	down	UBE2K
TIMM23	-1.15989100466667	9.03025023433333	-3.02710280549202	0.0167739890026272	0.465304952107239	-3.2116069296103	1.77536364605088	down	TIMM23
UBR4	-1.127310692	5.54093226733333	-3.02560126455482	0.0168119299802904	0.465304952107239	-3.21269991393913	1.77438242744824	down	UBR4
CYP2R1	-1.27670280733333	3.43087524633333	-3.02542561036027	0.0168163742758853	0.465304952107239	-3.21282779737849	1.77426763527499	down	CYP2R1
AAGAB	-1.27244164166667	5.85165417716667	-3.02525071099606	0.016820800694093	0.465304952107239	-3.21295513611171	1.77415333500958	down	AAGAB
UBA6	-1.43287441333333	6.04006314033333	-3.02500930980404	0.0168269121670653	0.465304952107239	-3.2131309006715	1.77399557219056	down	UBA6
SMAD6	-1.740557109	4.92044418083333	-3.02234792317116	0.0168944437340509	0.465304952107239	-3.21506926989319	1.7722561032208	down	SMAD6
MPHOSPH6	-1.74936746333333	5.235786952	-3.02022662555838	0.0169484737307742	0.465304952107239	-3.21661507601865	1.77086940543422	down	MPHOSPH6
SEC61G	-1.08487354766667	9.74334437183333	-3.02019000722603	0.0169494079939861	0.465304952107239	-3.21664176631227	1.77084546615914	down	SEC61G
PLEKHM1	-1.16772663633333	6.1680027815	-3.01898617831571	0.0169801519324154	0.465304952107239	-3.21751932828084	1.77005842816071	down	PLEKHM1
FBXL12	-1.167669763	6.35427360083333	-3.01729210819724	0.0170235146705315	0.465304952107239	-3.21875465084601	1.76895077066527	down	FBXL12
MICALL1	-1.174449096	6.29541908233333	-3.01615005469885	0.0170528128834076	0.465304952107239	-3.21958769573043	1.76820397332939	down	MICALL1
DDX41	-1.34464000433333	6.56992255116667	-3.01580916595449	0.0170615682472545	0.465304952107239	-3.21983638903499	1.76798105231114	down	DDX41
NBPF11 /// NBPF24	-1.38249322	9.00651952466667	-3.0157747204245	0.0170624532053449	0.465304952107239	-3.21986151957858	1.76795852668848	down	NBPF11 /// NBPF24
AKAP17A	-1.42326661033333	4.65626760383333	-3.01501960557484	0.0170818653164114	0.465304952107239	-3.22041247821614	1.76746470669197	down	AKAP17A
C1orf198	-1.06293574966667	6.54586135383333	-3.01429848348737	0.0171004251118819	0.465304952107239	-3.22093871825843	1.76699309303184	down	C1orf198
OSGEP	-1.22823853933334	5.96340825866667	-3.01297196323453	0.0171346213479518	0.465304952107239	-3.22190696218971	1.76612548845104	down	OSGEP
GEMIN7	-1.01678993866667	4.34908625266667	-3.01110374613169	0.0171829032071018	0.465304952107239	-3.22327106656434	1.76490345631954	down	GEMIN7
USP40	-1.44067047566667	4.9250799895	-3.00951696801486	0.0172240232878304	0.465304952107239	-3.22443010498253	1.76386539599406	down	USP40
ACTL6A	-1.29144124166667	7.41272618783333	-3.00874829761593	0.0172439797296628	0.465304952107239	-3.22499171094138	1.763362496332	down	ACTL6A
EIF2B4	-1.14639954766667	6.01433815516667	-3.00856126849945	0.0172488390876376	0.465304952107239	-3.225128372179	1.76324012927471	down	EIF2B4
RDBP	-1.021376621	7.62298222316667	-3.00772190466433	0.0172706649228157	0.465304952107239	-3.22574175871454	1.76269094171738	down	RDBP
ACOX3	-1.00964313	4.597051693	-3.00688451600708	0.0172924681595596	0.465304952107239	-3.2263538119695	1.76214301531042	down	ACOX3
SETX	-1.33683051	6.24589974466667	-3.00652961241826	0.017301717524409	0.465304952107239	-3.22661324667818	1.76191078274697	down	SETX
ST3GAL1	-1.68895141766667	4.8203263465	-3.00478433330488	0.0173472776192181	0.465304952107239	-3.22788933393505	1.76076867117392	down	ST3GAL1
MAK16	-1.16257039033333	5.9252115905	-3.00142725833078	0.0174352660892639	0.465304952107239	-3.23034525185597	1.75857142022852	down	MAK16
ZFAND2A	-1.33796814666667	4.842030066	-2.99930368529307	0.017491165304058	0.465304952107239	-3.23189969394984	1.75718125580071	down	ZFAND2A
BZW1	-1.13286066533333	8.35499036966667	-2.99899572293505	0.0174992873872308	0.465304952107239	-3.23212517901209	1.75697963646198	down	BZW1
C20orf112	-1.028139221	4.23933346616667	-2.99859348001656	0.0175099019246835	0.465304952107239	-3.23241971710762	1.75671628645157	down	C20orf112
GCA	-1.56701301833333	4.55336583583333	-2.9972410366136	0.0175456400607047	0.465304952107239	-3.2334102148426	1.75583078420196	down	GCA
SLC12A7	-1.09297588933333	6.01773550933333	-2.99617501841443	0.0175738631437011	0.465304952107239	-3.23419114288986	1.7551327599859	down	SLC12A7
COX5B	-1.182393122	8.760870762	-2.99524715120966	0.0175984672465664	0.465304952107239	-3.23487101075476	1.75452515578505	down	COX5B
LRRC40	-1.77305897333333	5.804608443	-2.99515952470274	0.0176007926829544	0.465304952107239	-3.23493522349009	1.75446777252217	down	LRRC40
MAML2	-1.27866307533333	6.27435068233333	-2.99483025476134	0.0176095337335289	0.465304952107239	-3.23517652333333	1.75425214316028	down	MAML2
WDR60	-1.021663581	4.5078006195	-2.9945053743691	0.0176181626997082	0.465304952107239	-3.23541462295532	1.75403938372095	down	WDR60
POLB	-1.313942192	4.99248587566667	-2.98886726067463	0.0177686188541493	0.465304952107239	-3.23954932736991	1.75034632837551	down	POLB
TOPORS	-1.653435738	5.493930175	-2.98245838803285	0.0179412737200344	0.465304952107239	-3.24425527697853	1.74614672796159	down	TOPORS
C3	-3.755207273	5.18123995283333	-2.98220877140576	0.0179480337180494	0.465304952107239	-3.24443869629591	1.74598312325145	down	C3
ITFG3	-1.358240553	5.5439539655	-2.98175266577805	0.0179603926209187	0.465304952107239	-3.2447738695639	1.74568417372469	down	ITFG3
ZFP36	-2.178468894	7.646180712	-2.98141015596804	0.0179696793056688	0.465304952107239	-3.24502558716983	1.74545967342086	down	ZFP36
FAM126A	-1.160760879	6.41806275283333	-2.98056807671119	0.0179925324484675	0.465304952107239	-3.24564452619896	1.74490770541537	down	FAM126A
ACTR3	-1.640861211	7.69420192316667	-2.97955199821924	0.0180201481400928	0.465304952107239	-3.24639150336981	1.74424164309278	down	ACTR3
CD59	-1.76147573733333	7.226294746	-2.97761946318771	0.0180727940854392	0.465304952107239	-3.24781266179173	1.74297469956512	down	CD59
ILF3	-1.32658564833333	7.26200252183333	-2.97675684564836	0.0180963452286389	0.465304952107239	-3.24844720516614	1.7424091271919	down	ILF3
NME1 /// NME1-NME2	-1.20381972333333	7.703736436	-2.97663345927537	0.0180997165349762	0.465304952107239	-3.24853797788036	1.74232822669212	down	NME1 /// NME1-NME2
SMN1 /// SMN2	-1.44267484433333	6.81612037083333	-2.97110843265863	0.0182513514975373	0.465304952107239	-3.25260503709608	1.73870497086829	down	SMN1 /// SMN2
BAT5	-1.61807273766666	7.4159820285	-2.96975119616613	0.018288803415726	0.465304952107239	-3.25360484251252	1.73781470824404	down	BAT5
C10orf119	-1.00689972066667	7.164162294	-2.96773645924181	0.0183445464769119	0.465304952107239	-3.25508951885811	1.73649302062154	down	C10orf119
SNX6	-1.07655752366667	7.48359434116667	-2.96750161119168	0.018351055698187	0.465304952107239	-3.25526262110935	1.7363389466321	down	SNX6
TWF1	-1.39660730566666	5.9207835895	-2.96736106041017	0.0183549524594543	0.465304952107239	-3.25536622261986	1.73624673601008	down	TWF1
ZNF768	-1.31933452033333	5.09850147916667	-2.96421605463093	0.0184423736582186	0.465304952107239	-3.25768523744517	1.73418318304792	down	ZNF768
CD55	-3.83207071566667	6.27591297483333	-2.96419800187902	0.0184428767192929	0.465304952107239	-3.25769855330037	1.73417133675996	down	CD55
ADPGK	-2.26400627866667	5.77685376833333	-2.96411546625927	0.0184451768533057	0.465304952107239	-3.25775943287779	1.73411717637935	down	ADPGK
IFT80	-1.08809183933334	5.26336370333333	-2.96334896543304	0.0184665522869695	0.465304952107239	-3.2583248661318	1.73361417995288	down	IFT80
AASDHPPT	-1.44360052333333	5.87414666	-2.96059668097323	0.0185435185086133	0.465304952107239	-3.26035592029509	1.73180785789941	down	AASDHPPT
FERMT1	-1.38006457433333	5.47396385083333	-2.95755373711162	0.0186290023910416	0.465304952107239	-3.26260282359147	1.7298104015539	down	FERMT1
FAM50A	-1.34202051233333	7.73673118483333	-2.9571101150901	0.0186414991181021	0.465304952107239	-3.2629305120122	1.72951916534361	down	FAM50A
EXOC5	-1.274937023	6.41656227916667	-2.95687505841817	0.0186481241511893	0.465304952107239	-3.2631041525921	1.729364848132	down	EXOC5
ZNF711	-1.42468427633333	5.96185670716667	-2.95435862083964	0.0187192035372326	0.465304952107239	-3.26496362170923	1.72771263352224	down	ZNF711
TMEM168	-1.30199567766667	6.2100453025	-2.95211665602868	0.0187827680831034	0.465304952107239	-3.26662109325723	1.72624040383618	down	TMEM168
IRF2	-1.05452872833333	6.3396703345	-2.94955225228095	0.0188557504307425	0.465304952107239	-3.26851788649308	1.72455617864181	down	IRF2
USP20	-1.31856251533333	3.34002246466667	-2.94793238810178	0.0189020036709956	0.465304952107239	-3.26971655811479	1.72349215682494	down	USP20
CAV2	-1.94548130533333	5.601763209	-2.94730421713959	0.0189199721311706	0.465304952107239	-3.27018150184272	1.72307950764288	down	CAV2
GCH1	-1.32254927933333	3.88608103633333	-2.94677427292777	0.0189351447170093	0.465304952107239	-3.27057378950234	1.72273137131641	down	GCH1
SRSF1	-1.38618737	8.246026723	-2.94627372035073	0.0189494874501368	0.465304952107239	-3.27094435963218	1.72240253242877	down	SRSF1
SDF4	-1.11463773433333	6.5709676575	-2.94544374341734	0.0189732943990474	0.465304952107239	-3.27155889428406	1.72185725450363	down	SDF4
NFATC2IP	-1.53492803066667	6.18763135733333	-2.9436127362742	0.0190259250606684	0.465304952107239	-3.27291498767169	1.72065421818541	down	NFATC2IP
PSMD6	-1.027852064	7.48206315066667	-2.94217641959266	0.0190673171634826	0.465304952107239	-3.2739791208784	1.71971040936937	down	PSMD6
ACLY	-1.38895627866667	8.07047309466667	-2.94035649634177	0.0191198989340008	0.465304952107239	-3.27532791118703	1.7185144076939	down	ACLY
EXOSC7	-1.31837794233333	5.80421139016667	-2.93959164614318	0.0191420422839274	0.465304952107239	-3.27589491136352	1.71801172876798	down	EXOSC7
PIK3CD	-1.00323375233333	5.5761775475	-2.93796814971047	0.0191891330841112	0.465304952107239	-3.27709874015388	1.7169446451338	down	PIK3CD
TMEM43	-1.93542794166667	7.69081154383333	-2.93652797800247	0.019231007418174	0.465304952107239	-3.27816696888269	1.71599796460738	down	TMEM43
INPP4A	-1.14732447966667	6.10273505616667	-2.93600422780431	0.0192462595367941	0.465304952107239	-3.27855553208293	1.71565366201912	down	INPP4A
MYSM1	-2.058243973	3.64393081083333	-2.93382988427532	0.0193097134106314	0.465304952107239	-3.2801690942948	1.71422417185007	down	MYSM1
ZNF193	-1.33435310466667	4.92026523533333	-2.93245863097467	0.0193498427074184	0.465304952107239	-3.28118705941248	1.71332256095917	down	ZNF193
CUL4A	-1.44009382266667	6.78853075966667	-2.93210820580823	0.0193601117176564	0.465304952107239	-3.28144724724658	1.71309214092113	down	CUL4A
ACTN4	-1.21512177066667	8.69237176266667	-2.92878923904038	0.0194576540531943	0.465304952107239	-3.28391247723397	1.71090952240111	down	ACTN4
GBP7	-1.702152352	4.53935858533333	-2.92799540186645	0.0194810601788538	0.465304952107239	-3.28450236350111	1.71038741207253	down	GBP7
WDR19	-1.61742121166667	4.6942852005	-2.92705087029074	0.0195089476970544	0.465304952107239	-3.28520435250387	1.70976615560229	down	WDR19
CNTROB	-1.01012372166667	5.9412611365	-2.92460579691248	0.0195813323084517	0.465304952107239	-3.2870221925836	1.70815776225076	down	CNTROB
STYX	-1.30579447033333	6.2718544295	-2.92290527252668	0.0196318399080468	0.465304952107239	-3.28828701575627	1.70703899614801	down	STYX
TUB	-1.54563358633333	5.7274127085	-2.92195123121147	0.0196602354415551	0.465304952107239	-3.28899680805908	1.70641128557021	down	TUB
ZCCHC6	-1.35738743766667	6.55371254683333	-2.9218370146508	0.0196636377816711	0.465304952107239	-3.28908179267116	1.70633613440017	down	ZCCHC6
ELMO2	-1.29581415866667	5.04973350133333	-2.92110768249738	0.0196853779507216	0.465304952107239	-3.28962451009925	1.70585624252795	down	ELMO2
ARHGDIB	-1.14542223	8.44136314866667	-2.91837495345512	0.0197670587718955	0.465304952107239	-3.29165872808661	1.70405794647606	down	ARHGDIB
YWHAZ	-1.15277417366667	9.9209431885	-2.91831255908018	0.0197689278432831	0.465304952107239	-3.2917051870351	1.70401688376535	down	YWHAZ
PPCS	-1.15728275933333	6.25897345733333	-2.91776491221051	0.0197853409200883	0.465304952107239	-3.29211299093739	1.70365646202987	down	PPCS
SUZ12	-1.482926103	6.4325965155	-2.91654368515917	0.0198219924133995	0.465304952107239	-3.29302253751991	1.70285269441906	down	SUZ12
KIAA0528	-1.222669312	7.885120003	-2.91547147366126	0.0198542299004906	0.465304952107239	-3.29382128545114	1.70214695354866	down	KIAA0528
ARHGAP18	-1.30085181366667	5.13766646916667	-2.91167099377151	0.0199689365647272	0.465304952107239	-3.29665386097555	1.69964506263897	down	ARHGAP18
SLC25A22	-1.137098191	6.53770812883333	-2.91042987307592	0.0200065454481038	0.465304952107239	-3.29757936417332	1.69882789498933	down	SLC25A22
NAP1L5	-1.38958285233333	5.75990690916667	-2.91042833396549	0.0200065921325022	0.465304952107239	-3.29758051203104	1.69882688158334	down	NAP1L5
PGS1	-1.26838592733333	5.93051609733333	-2.90945525240399	0.0200361304052483	0.465304952107239	-3.29830630063285	1.69818615036566	down	PGS1
RBMS1	-1.02254284266666	7.76376754033333	-2.90781954680033	0.0200858851661248	0.465304952107239	-3.29952663842215	1.69710902456	down	RBMS1
NUP50	-1.180382004	6.79453141066667	-2.90748269030219	0.0200961475905929	0.465304952107239	-3.29977800411113	1.69688718837558	down	NUP50
FAM96B	-1.049159041	8.0642611545	-2.90742591467997	0.0200978778123663	0.465304952107239	-3.29982037232476	1.69684979845201	down	FAM96B
ZNF207	-1.04798109733333	7.638133825	-2.90597793864477	0.0201420569024587	0.465304952107239	-3.30090107265811	1.69589618145995	down	ZNF207
ZNF23	-1.32722768433333	3.78668338916667	-2.90497109160882	0.020172836271206	0.465304952107239	-3.30165272057382	1.6952330363268	down	ZNF23
CRLF3	-1.34291397433333	5.88650320383333	-2.90296354331666	0.0202343532378253	0.465304952107239	-3.30315188158394	1.69391067265282	down	CRLF3
C7orf28B /// CCZ1	-1.14737021333333	8.40287991466667	-2.90285389761884	0.0202377187066161	0.465304952107239	-3.30323377821399	1.69383844484446	down	C7orf28B /// CCZ1
NUP107	-1.49735652466667	5.148458034	-2.90018093315754	0.0203199430993833	0.465304952107239	-3.30523082671751	1.69207751251304	down	NUP107
PNO1	-1.233142687	5.19789456116667	-2.89944358157614	0.0203426862196106	0.465304952107239	-3.30578191121607	1.69159169972566	down	PNO1
GPD2	-2.122759005	4.32686996683333	-2.89787714540326	0.0203910897927423	0.465304952107239	-3.30695290947227	1.6905595629258	down	GPD2
IFFO1	-1.00940671733333	4.99511824333333	-2.89583131687846	0.0204544871990191	0.465304952107239	-3.30848283169426	1.68921140394014	down	IFFO1
PCDHB2	-1.27867467033333	3.0972156895	-2.89471066094469	0.0204893016215258	0.465304952107239	-3.30932115108851	1.68847284428727	down	PCDHB2
MAT2A	-1.295764796	8.63429173866667	-2.8924403868602	0.0205600191468007	0.465304952107239	-3.31102002886385	1.68697648523386	down	MAT2A
HLA-F	-1.48104631266667	6.86006953033333	-2.89141478308656	0.0205920491756581	0.465304952107239	-3.31178775408771	1.68630043330432	down	HLA-F
CCDC112	-1.34160249933333	4.045904159	-2.8906091778144	0.0206172449302035	0.465304952107239	-3.31239090712024	1.68576936968057	down	CCDC112
PHF6	-1.382700336	6.72028485366667	-2.88748921710514	0.0207151261823286	0.465304952107239	-3.31472771781086	1.68371241693377	down	PHF6
ASNS	-1.20283483666667	5.87206175	-2.88729902799664	0.0207211085029267	0.465304952107239	-3.31487021377315	1.68358701515137	down	ASNS
STX2	-1.15529055266667	5.518590575	-2.88543843281812	0.0207797275448424	0.465304952107239	-3.31626451623106	1.68236015103039	down	STX2
WIPI1	-1.40612570566667	5.59414842783333	-2.88428007922204	0.0208163091054825	0.465304952107239	-3.31713282855195	1.68159627181013	down	WIPI1
TUBGCP3	-1.182119981	5.6940189045	-2.88192759015421	0.0208908083355082	0.465304952107239	-3.31889688742894	1.68004475538308	down	TUBGCP3
CPT1A	-2.296388214	5.02233463133333	-2.88182727877516	0.0208939911734318	0.465304952107239	-3.31897212604744	1.67997859309603	down	CPT1A
FAM118A	-1.649360243	4.8010290265	-2.88095886837972	0.0209215665394978	0.465304952107239	-3.31962354009741	1.67940580001566	down	FAM118A
GLRX	-2.22734686233333	6.31761426083333	-2.87986418570251	0.0209563807991511	0.465304952107239	-3.32044484497254	1.6786837185717	down	GLRX
CCDC71	-1.010611796	4.077137996	-2.87848913040189	0.0210001970630406	0.465304952107239	-3.32147675532784	1.67777662988563	down	CCDC71
MAP3K5	-2.07833149466667	6.78974968033333	-2.87826655804661	0.0210072982955471	0.465304952107239	-3.32164381103763	1.67762979770269	down	MAP3K5
NAE1	-1.21336888033333	7.17261369383333	-2.8770413045845	0.0210464350317982	0.465304952107239	-3.3225635781821	1.67682145693692	down	NAE1
C14orf126	-1.210686881	5.7072450665	-2.8764548429754	0.0210651944334702	0.465304952107239	-3.32300389867276	1.67643452794499	down	C14orf126
ZNF140	-1.276381567	5.68997699116667	-2.87531154106755	0.0211018156756503	0.465304952107239	-3.32386244560265	1.67568017484493	down	ZNF140
KIAA1826	-1.01227603166667	5.59266379316667	-2.87503847485168	0.0211105720714146	0.465304952107239	-3.32406752946264	1.67549999766855	down	KIAA1826
ATAD2B	-1.76862881866667	4.98352376233333	-2.87396904476003	0.0211449017606764	0.465304952107239	-3.32487082087921	1.67479432824682	down	ATAD2B
CHST2	-1.439131029	5.95136454516667	-2.87315912795894	0.0211709394134597	0.465304952107239	-3.32547929370131	1.67425987069906	down	CHST2
ABCC5	-1.61286353933333	6.18976688166667	-2.87234096550425	0.0211972759613395	0.465304952107239	-3.32609405939431	1.67371994619251	down	ABCC5
MRPS30	-1.276603441	4.55407472383333	-2.87183704425305	0.0212135140529086	0.465304952107239	-3.32647275389365	1.67338738394091	down	MRPS30
KIAA1967	-1.350537623	6.4928018985	-2.87049994231561	0.0212566627567872	0.465304952107239	-3.32747776095453	1.67250491761508	down	KIAA1967
FLAD1	-1.045312969	5.53572207683333	-2.86976155192042	0.0212805298991893	0.465304952107239	-3.32803287065215	1.67201756202414	down	FLAD1
RRM2B	-1.40486929366667	4.8292804245	-2.86788533826845	0.0213413003926119	0.465304952107239	-3.32944373755315	1.67077912117541	down	RRM2B
CLIC4	-1.043688492	8.27154993866667	-2.86760064859857	0.0213505372132743	0.465304952107239	-3.32965786242246	1.67059119296564	down	CLIC4
NOL8	-1.27315254933333	6.71690105366667	-2.86755035516159	0.02135216942655	0.465304952107239	-3.32969569107896	1.67055799313944	down	NOL8
BLCAP	-1.67955624233333	7.76890313383333	-2.86585045114663	0.021407414031905	0.465304952107239	-3.33097450735505	1.66943579134655	down	BLCAP
THY1	-2.06192370566667	6.95970236083333	-2.86483824196527	0.0214403799408492	0.465304952107239	-3.33173618086454	1.66876752286209	down	THY1
KIAA0907	-1.54602711633333	5.61705120083333	-2.86408784306296	0.0214648531527333	0.465304952107239	-3.33230094268293	1.6682720783085	down	KIAA0907
RASSF1	-1.170762451	4.67240941316667	-2.86289787045299	0.0215037219161741	0.465304952107239	-3.33319670362127	1.66748636483962	down	RASSF1
RFC4	-1.23548271366667	5.97351779183333	-2.86233096610208	0.0215222647268103	0.465304952107239	-3.33362351811351	1.6671120310258	down	RFC4
GPCPD1	-1.95255761933333	5.25461998	-2.86202962486866	0.0215321280182182	0.465304952107239	-3.33385041293554	1.66691304677199	down	GPCPD1
C1RL	-1.691968447	5.12366084883333	-2.86200679009567	0.0215328756213119	0.465304952107239	-3.33386760691507	1.66689796817587	down	C1RL
ITGB1BP1	-2.27035170866667	6.27208472966667	-2.85966099901047	0.021609819785356	0.465304952107239	-3.33563433190313	1.66534885489148	down	ITGB1BP1
40975	-1.36813015333333	7.67791111066667	-2.85642039279134	0.0217165843895289	0.465304952107239	-3.3380763067216	1.66320848006974	down	40975
NUFIP2	-1.126714197	6.39881161216667	-2.8528455713313	0.0218349951538869	0.465304952107239	-3.34077190804639	1.66084690013103	down	NUFIP2
RNF213	-1.118538202	6.558809671	-2.8524434438439	0.0218483568924195	0.465304952107239	-3.34107524956322	1.66058121861977	down	RNF213
VCAM1	-1.77074575	4.111976865	-2.84583281146557	0.0220692324157707	0.465304952107239	-3.3460652943008	1.65621277165902	down	VCAM1
NEK6	-1.661661213	6.41204247616667	-2.84173330045814	0.0222073681666476	0.465304952107239	-3.3491629997318	1.65350290738707	down	NEK6
PYGL	-2.37324186433333	4.59911942283333	-2.84151997901292	0.0222145806687933	0.465304952107239	-3.34932425796809	1.65336188026007	down	PYGL
EEF2K	-1.36634159666667	6.03562513566667	-2.84135190680905	0.0222202649826602	0.465304952107239	-3.34945131512219	1.6532507662853	down	EEF2K
MED4	-1.08067540533334	7.18225253833333	-2.84070821798175	0.0222420489192953	0.465304952107239	-3.34993796083947	1.65282520839586	down	MED4
ZNF655	-1.33176922933333	6.873185329	-2.83979235344056	0.0222730820919924	0.465304952107239	-3.35063048177288	1.65221968225069	down	ZNF655
NDUFA1	-1.082936715	9.59927594216667	-2.83907528742628	0.0222974105021579	0.465304952107239	-3.35117276794393	1.65174557058071	down	NDUFA1
GRAMD3	-1.852186413	5.84657570183333	-2.83895726344585	0.0223014174255993	0.465304952107239	-3.35126203151731	1.65166753333958	down	GRAMD3
C14orf45	-1.67641203366667	5.2215891585	-2.83823823677631	0.022325844570111	0.465304952107239	-3.3518058872348	1.65119210309111	down	C14orf45
MAPKAPK5	-1.41779521566667	3.9485494585	-2.83689986995489	0.0223713861486652	0.465304952107239	-3.35281839665466	1.65030710584231	down	MAPKAPK5
PXDN	-1.28220657366667	7.3497311225	-2.83576387433306	0.0224101170522451	0.465304952107239	-3.35367800962517	1.64955587505747	down	PXDN
IPO9	-1.268238674	5.224182279	-2.83479401826087	0.0224432385539578	0.465304952107239	-3.35441205119138	1.648914474304	down	IPO9
U2AF2	-1.35338585366667	8.7272411255	-2.82971303179641	0.0226175901065016	0.465304952107239	-3.35825983880826	1.64555367081657	down	U2AF2
RGPD5 /// RGPD6 /// RGPD8	-1.152454701	5.94654541583333	-2.82947649905441	0.0226257407234658	0.465304952107239	-3.35843905339143	1.64539719391953	down	RGPD5 /// RGPD6 /// RGPD8
NCSTN	-1.380511895	7.08386039516667	-2.82909856615411	0.022638770126966	0.465304952107239	-3.35872541978671	1.64514717030975	down	NCSTN
STK36	-1.09944465533333	6.306798992	-2.82853797146099	0.0226581111975434	0.465304952107239	-3.35915022997399	1.64477629617932	down	STK36
MCTS1	-1.024428175	6.65360461716667	-2.8272443732171	0.0227028069799893	0.465304952107239	-3.36013067116525	1.64392044322296	down	MCTS1
PICALM	-1.30083314433333	7.30300760883333	-2.82451490901255	0.0227974140804534	0.465304952107239	-3.36220016740615	1.64211441239785	down	PICALM
PIK3R1	-1.51667758566667	7.62742185283333	-2.82419017731368	0.0228086968973798	0.465304952107239	-3.36244645192371	1.64189952605361	down	PIK3R1
ATP2B4	-1.95108827	7.524275558	-2.82414975290393	0.0228101018500727	0.465304952107239	-3.36247711184736	1.64187277553765	down	ATP2B4
TAGLN	-2.24574880033334	8.89445094316667	-2.82074562925008	0.0229287345809622	0.465304952107239	-3.3650598099502	1.63961991298354	down	TAGLN
ERBB3	-1.979386102	6.051793229	-2.82054374955725	0.0229357900733026	0.465304952107239	-3.36521302743489	1.63948629505388	down	ERBB3
OSBPL11	-1.70395967	4.788746316	-2.82029664203968	0.0229444292935414	0.465304952107239	-3.36540057869329	1.63932274022464	down	OSBPL11
TNKS2	-1.60805853266667	4.58045556266667	-2.81949722274375	0.0229724011927308	0.465304952107239	-3.36600738678732	1.63879360775446	down	TNKS2
TUBE1	-1.16947342366667	4.29097974683333	-2.81828648262062	0.023014832588232	0.465304952107239	-3.36692658604652	1.63799217985197	down	TUBE1
LUC7L2	-1.21505621666667	7.13221860733333	-2.81795028210312	0.0230266294078169	0.465304952107239	-3.36718186802925	1.6377696285454	down	LUC7L2
FAM96A	-1.00381793166667	7.36704463716667	-2.81735649177616	0.0230474800031791	0.465304952107239	-3.36763278106554	1.63737655316124	down	FAM96A
PEX11B	-1.18008993166667	6.65061295316667	-2.8140173722404	0.0231650958592735	0.465304952107239	-3.37016937923392	1.63516589830704	down	PEX11B
TGFBR1	-2.295205637	5.57724604083333	-2.81286313061392	0.0232058968197752	0.465304952107239	-3.37104658001103	1.63440164308837	down	TGFBR1
ABCA10	-1.311477294	3.54692249066667	-2.81228617645518	0.0232263192923382	0.465304952107239	-3.37148512466825	1.63401960800775	down	ABCA10
ERH	-1.09791832733333	10.716801273	-2.81203116558599	0.0232353518525734	0.465304952107239	-3.37167897428424	1.6338507466207	down	ERH
MORF4L2	-1.068196471	10.0020973245	-2.80962062461271	0.023320913793602	0.465304952107239	-3.37351183206915	1.6322544364283	down	MORF4L2
SDC3	-1.48644590933333	5.33807584533333	-2.80940229735835	0.0233286793916487	0.465304952107239	-3.37367787814678	1.63210984539626	down	SDC3
CRELD2	-1.00046908566667	7.7119408125	-2.80921205425522	0.0233354482577278	0.465304952107239	-3.37382257067847	1.63198385220382	down	CRELD2
EFHA1	-1.236120379	7.6426173555	-2.80865793304763	0.0233551755251842	0.465304952107239	-3.3742440459192	1.63161686443561	down	EFHA1
GTF3C2	-1.073191549	6.86724199816667	-2.8069328584022	0.0234167004965923	0.465304952107239	-3.37555644915298	1.63047429872022	down	GTF3C2
SELT	-1.708759715	6.23269928383333	-2.80458352049386	0.0235007597892863	0.465304952107239	-3.37734445658404	1.62891809658102	down	SELT
RFC3	-1.073749585	5.4822519805	-2.8041622993171	0.0235158640640498	0.465304952107239	-3.37766511725416	1.62863905896108	down	RFC3
SDF2L1	-1.179524061	6.79500347416667	-2.80241412508737	0.0235786580624163	0.465304952107239	-3.37899620762158	1.62748091563922	down	SDF2L1
GARS	-1.17478232366667	7.5557525625	-2.80219359663244	0.023586591707056	0.465304952107239	-3.37916415245697	1.62733481069384	down	GARS
DAZAP1	-1.422927058	7.95814539666667	-2.80198419741649	0.0235941275272658	0.465304952107239	-3.37932362809677	1.62719607753272	down	DAZAP1
KTI12	-1.35859855566667	4.4463087085	-2.80093556813961	0.0236319028970145	0.465304952107239	-3.38012234308469	1.62650130653523	down	KTI12
TSFM	-1.413183095	6.48434074883333	-2.79936460144357	0.0236886118614452	0.465304952107239	-3.3813191993987	1.62546038792974	down	TSFM
FAM21A /// FAM21B /// FAM21C /// FAM21D	-1.04649445833333	7.70443672183333	-2.79631070973864	0.0237992548670329	0.465304952107239	-3.38364683004105	1.62343664009482	down	FAM21A /// FAM21B /// FAM21C /// FAM21D
UBN2	-1.86285410066667	5.53679255866667	-2.79587277729153	0.0238151650052762	0.465304952107239	-3.38398072304622	1.6231464050979	down	UBN2
HSPB1	-1.25074744766667	8.9873024705	-2.79586135787977	0.0238155800210272	0.465304952107239	-3.38398942991296	1.62313883691687	down	HSPB1
NUP85	-1.419007105	5.54492090483333	-2.79494454734154	0.0238489240945576	0.465304952107239	-3.38468852276989	1.62253120867151	down	NUP85
ANKLE2	-1.62849126766667	5.27806408483333	-2.79473905066236	0.023856404558408	0.465304952107239	-3.38484523573247	1.62239500903551	down	ANKLE2
SGK3	-1.01518435033333	5.0166061375	-2.79020492213966	0.0240220742605028	0.465304952107239	-3.38830449430898	1.61938949481003	down	SGK3
SBF2	-1.22518749	6.10661947566667	-2.7897943861183	0.0240371332043376	0.465304952107239	-3.38861784987617	1.61911732983813	down	SBF2
PITRM1	-1.651383999	4.91263947416667	-2.78950469251443	0.0240477653805716	0.465304952107239	-3.38883898254201	1.61892527388375	down	PITRM1
METTL3	-1.05343869366667	6.57710345916667	-2.78879834324399	0.0240737098142786	0.465304952107239	-3.38937821135983	1.6184569787851	down	METTL3
SUN1	-2.66235651566666	5.60983576516667	-2.78695167897845	0.0241416752135694	0.465304952107239	-3.39078828875614	1.6172325970901	down	SUN1
ACBD5	-1.51941665666667	6.192372204	-2.7865680868636	0.024155817965362	0.465304952107239	-3.39108125203555	1.61697825182977	down	ACBD5
SMNDC1	-1.373698123	6.68200551216667	-2.78612259002971	0.0241722538490819	0.465304952107239	-3.39142151996457	1.61668285358142	down	SMNDC1
THADA	-1.24367784	5.40970421066667	-2.78076536524608	0.0243708078253743	0.465304952107239	-3.39551550241802	1.61313007490687	down	THADA
TMEM70	-2.09568626133333	4.414783993	-2.77931416927943	0.0244248829202575	0.465304952107239	-3.3966251909017	1.6121675093782	down	TMEM70
MYH9	-1.021483881	8.80558515283333	-2.77824606769681	0.0244647621967907	0.465304952107239	-3.39744212467386	1.61145900132744	down	MYH9
PLEK	-1.11376883166667	3.88683481483333	-2.77711404186259	0.0245071016438836	0.465304952107239	-3.39830812336139	1.61070804796857	down	PLEK
DSN1	-1.08092187	6.16138257933333	-2.77642387453547	0.0245329520746757	0.465304952107239	-3.3988361878417	1.61025018955952	down	DSN1
UBE2W	-1.002657394	5.67958866166667	-2.77527395062709	0.0245760854302136	0.465304952107239	-3.39971617020685	1.60948729197224	down	UBE2W
TOR1A	-1.036476002	6.26804605633333	-2.77525164018485	0.0245769230637524	0.465304952107239	-3.39973324514266	1.60947249004515	down	TOR1A
TRA2B	-1.135257832	8.54872235366667	-2.77513181952426	0.0245814221705925	0.465304952107239	-3.39982494912372	1.60939299439613	down	TRA2B
BAG3	-1.37217319533333	6.02073209366667	-2.77511085556199	0.024582209427031	0.465304952107239	-3.39984099396318	1.60937908569509	down	BAG3
PREP	-1.12658885333333	6.193721976	-2.77494588404591	0.0245884054861083	0.465304952107239	-3.39996725759302	1.60926963356455	down	PREP
APPBP2	-1.00712321733333	5.54890382866667	-2.77370622487435	0.0246350166988284	0.465304952107239	-3.40091617128498	1.60844713900277	down	APPBP2
ZNF92	-1.29664894033333	4.49667147383333	-2.77265867088669	0.0246744759158778	0.465304952107239	-3.40171820107574	1.60775206294442	down	ZNF92
NDUFA9	-1.11656356066667	7.310372514	-2.77131616404767	0.0247251408871834	0.465304952107239	-3.40274627464236	1.60686122505527	down	NDUFA9
PRR13	-1.09249435333333	8.911651051	-2.76939381858068	0.0247978756231817	0.465304952107239	-3.4042188136795	1.60558552258698	down	PRR13
C6orf204	-1.14496817733333	4.89521399433333	-2.76824256968859	0.0248415405800782	0.465304952107239	-3.40510092755343	1.6048214743296	down	C6orf204
ROMO1	-1.09061464666667	9.042635325	-2.76452060010441	0.0249832528639972	0.465304952107239	-3.40795403548253	1.60235101636571	down	ROMO1
SSR4	-1.23881125033333	9.11432955383333	-2.76110384058597	0.0251140793786939	0.465304952107239	-3.41057485633878	1.60008273739618	down	SSR4
LARP1	-1.50336785033333	7.94175609483333	-2.75684482359693	0.0252781466007939	0.465304952107239	-3.41384396739577	1.59725477178822	down	LARP1
MARS	-1.156326688	6.043219859	-2.75413824261931	0.0253829849904206	0.465304952107239	-3.41592275593122	1.59545730703878	down	MARS
THBS2	-1.84454381533333	5.30319174366667	-2.75288469105427	0.025431692790328	0.465304952107239	-3.4168858839667	1.59462473125053	down	THBS2
CEBPD	-2.00699509133333	8.61702566333333	-2.75179213721278	0.025474223557039	0.465304952107239	-3.41772548873015	1.59389904422173	down	CEBPD
IER3	-2.52056009466667	6.38448607233333	-2.75175558612955	0.0254756476801472	0.465304952107239	-3.4177535802791	1.59387476589511	down	IER3
C1orf55	-1.28833516866667	6.11984739633333	-2.75023426812662	0.0255349950267148	0.465304952107239	-3.41892295918748	1.59286422239315	down	C1orf55
UCK2	-1.19095938366667	5.62363271016667	-2.74869472991134	0.025595198395559	0.465304952107239	-3.42010666324278	1.5918414997624	down	UCK2
PCGF3	-1.170162098	7.24800668366667	-2.7479176726898	0.0256256406757039	0.465304952107239	-3.42070424098772	1.59132526785054	down	PCGF3
OSTM1	-1.12678573466667	4.35855574466667	-2.74774893194011	0.0256322562608728	0.465304952107239	-3.42083401794721	1.59121316367456	down	OSTM1
XIST	-4.19084554966667	8.45341064483333	-2.74735905837795	0.0256475482340379	0.465304952107239	-3.4211338808788	1.5909541447557	down	XIST
FLNB	-1.495183374	6.02685263533333	-2.74605531287458	0.0256987533152127	0.465304952107239	-3.42213677847352	1.59008794442965	down	FLNB
TANC1	-1.65951451933333	5.05598084966667	-2.74590581334129	0.0257046317003944	0.465304952107239	-3.42225179470818	1.58998861438525	down	TANC1
YWHAH	-1.18366260666667	8.65321588066667	-2.74527757830672	0.0257293493350403	0.465304952107239	-3.42273515521875	1.58957119644704	down	YWHAH
AGPS	-1.11279365733333	5.18992564166667	-2.74511515220049	0.0257357439078959	0.465304952107239	-3.42286013364113	1.58946327367669	down	AGPS
FAM129B	-1.16046647066667	8.93049270566667	-2.74508543163652	0.0257369141577661	0.465304952107239	-3.42288300245216	1.58944352598616	down	FAM129B
NDUFS5	-1.00390900933333	9.49921458866667	-2.74469454908141	0.0257523103028425	0.465304952107239	-3.42318378240118	1.58918380325316	down	NDUFS5
MTHFS	-1.57258837733333	5.56571060733333	-2.74464229830737	0.0257543690845122	0.465304952107239	-3.42322399037899	1.58914908474559	down	MTHFS
AKAP2 /// PALM2-AKAP2	-1.10434878033333	5.65728257583333	-2.74450624274444	0.0257597307337958	0.465304952107239	-3.4233286894893	1.58905868096432	down	AKAP2 /// PALM2-AKAP2
KIF1B	-1.26367600166667	6.35547681416667	-2.74364239561675	0.0257937999151193	0.465304952107239	-3.42399350588089	1.58848467334856	down	KIF1B
MYLK	-1.30711490033333	7.5168329025	-2.7422235301549	0.0258498593057265	0.465304952107239	-3.4250856829156	1.58754181631909	down	MYLK
LEPREL1	-1.17066702133333	4.76896170533333	-2.74191155326804	0.0258622023603565	0.465304952107239	-3.42532586474697	1.58733449445085	down	LEPREL1
DUSP12	-1.209274012	5.54289581733333	-2.74147160493876	0.0258796188085684	0.465304952107239	-3.42566459034472	1.58704212485629	down	DUSP12
ADCY9	-1.632544711	4.9076629325	-2.74126756413756	0.0258877003764947	0.465304952107239	-3.42582169456926	1.58690652655067	down	ADCY9
MLXIP	-1.06720638366667	7.8587499865	-2.74125596333439	0.0258881599347412	0.465304952107239	-3.42583062694746	1.58689881702699	down	MLXIP
HNRNPF	-1.022962094	9.17614118666667	-2.74096159043959	0.0258998241408342	0.465304952107239	-3.42605729405294	1.58670318475754	down	HNRNPF
RAP2B	-1.07056203	7.446896122	-2.74040396060164	0.0259219344776754	0.465304952107239	-3.42648670100823	1.5863325914731	down	RAP2B
LIF	-1.35502199533334	5.625439723	-2.73930932404615	0.0259653940617762	0.465304952107239	-3.42732975578287	1.58560508198261	down	LIF
SSR1	-1.46285460433333	8.50054512216667	-2.73657446932258	0.0260743027422194	0.465304952107239	-3.4294367599599	1.58378729629569	down	SSR1
ATP5J2 /// PTCD1	-1.032648582	9.64774940433333	-2.73005089298364	0.026335993422283	0.465304952107239	-3.43446674830911	1.57945029493785	down	ATP5J2 /// PTCD1
TMPRSS13	-1.53925440733333	3.397976881	-2.72812974601605	0.0264135743733821	0.465304952107239	-3.43594912965894	1.57817282463185	down	TMPRSS13
HAND2	-1.347792561	9.33039412883333	-2.7273074622842	0.0264468522906193	0.465304952107239	-3.43658376476156	1.57762601036466	down	HAND2
KIAA0895L	-1.124396972	4.729827765	-2.72669605857333	0.0264716238734993	0.465304952107239	-3.43705570200343	1.57721941655024	down	KIAA0895L
NUDT15	-1.14987327533333	6.03143045533333	-2.72598918654461	0.0265002932470609	0.465304952107239	-3.4376013925118	1.57674932021882	down	NUDT15
NARS	-1.04975998433333	8.7656694015	-2.72554609528063	0.0265182804907451	0.465304952107239	-3.4379434836928	1.57645464005579	down	NARS
SLC8A1	-1.91406956133333	4.02713857833333	-2.72370830368567	0.0265930198512329	0.465304952107239	-3.43936264032461	1.57523234223752	down	SLC8A1
DCAF12	-1.017010561	5.9376569535	-2.72240950913599	0.02664597012784	0.465304952107239	-3.44036585019132	1.57436846331957	down	DCAF12
MEF2A	-1.166867902	6.53216719433333	-2.72214646877508	0.0266567071844585	0.465304952107239	-3.44056905409875	1.57419349858085	down	MEF2A
DGCR2	-1.18106205366667	5.37963874116667	-2.72147017875347	0.0266843331648511	0.465304952107239	-3.44109154375344	1.57374364564076	down	DGCR2
WFS1	-1.609642514	4.79996218366667	-2.71932322690427	0.0267722302658733	0.465304952107239	-3.44275064262812	1.57231544831936	down	WFS1
C20orf7	-1.06577606633333	4.80645396316667	-2.71879329996663	0.0267939715518854	0.465304952107239	-3.44316024799284	1.57196290807038	down	C20orf7
AKAP8	-1.04621880266667	5.79697458766667	-2.71776014112835	0.0268364112139935	0.465304952107239	-3.44395893177634	1.57127556205627	down	AKAP8
GPI	-1.04734756466667	7.048882584	-2.71692172174955	0.0268709023389569	0.465304952107239	-3.44460717595702	1.57071774948608	down	GPI
NXT1	-1.094635879	6.32725657216667	-2.71366526111857	0.027005301111934	0.465304952107239	-3.44712586793291	1.56855097592686	down	NXT1
HARS2	-1.063064794	4.35660236566667	-2.71315999416844	0.0270262161522004	0.465304952107239	-3.44751678932715	1.56821475412558	down	HARS2
ACPL2	-1.25298863833333	6.59252531616667	-2.71107722029095	0.0271126068117827	0.465304952107239	-3.44912857145843	1.56682872404455	down	ACPL2
GATAD2A	-1.10676876466667	6.943338242	-2.70975166550479	0.0271677370563712	0.465304952107239	-3.45015466679524	1.5659465347459	down	GATAD2A
KRCC1	-1.211442956	6.111854296	-2.70741210218009	0.0272653220058025	0.465304952107239	-3.45196625660959	1.56438936889162	down	KRCC1
CPSF2	-1.141383314	4.17696804166667	-2.70397722870566	0.0274092473482536	0.465304952107239	-3.45462727599476	1.56210288992523	down	CPSF2
AFF1	-1.25197019866667	6.71178336733333	-2.70360805431899	0.0274247626676619	0.465304952107239	-3.45491336973951	1.56185712209676	down	AFF1
ANAPC10	-1.08123548366667	4.52766274916667	-2.70168641857562	0.027505669487878	0.465304952107239	-3.45640283959584	1.56057777985973	down	ANAPC10
SPTLC1	-1.94583101	6.75354537133333	-2.70138450672212	0.0275184032215596	0.465304952107239	-3.45663689686064	1.56037677000719	down	SPTLC1
ZRANB2	-1.46599501133333	7.072186024	-2.7012007233794	0.0275261576201252	0.465304952107239	-3.45677938078034	1.56025440759833	down	ZRANB2
ALG2	-1.86470607733333	6.960875999	-2.70006880595829	0.0275739663790719	0.465304952107239	-3.4576570330872	1.55950075828139	down	ALG2
TRAPPC8	-1.55438269866666	5.63224957866667	-2.69997479255585	0.0275779410610207	0.465304952107239	-3.45772993556185	1.55943816090186	down	TRAPPC8
UCHL3	-1.24925682433333	5.4077223085	-2.69963989735015	0.0275921044919432	0.465304952107239	-3.45798963862788	1.55921517395422	down	UCHL3
LMOD1	-1.05482057866667	6.373331349	-2.69710938306777	0.0276993675420028	0.465304952107239	-3.4599524626474	1.55753014704219	down	LMOD1
WDR12	-1.11384921166666	6.93377336316667	-2.69524110163926	0.0277788351720436	0.465304952107239	-3.46140215183944	1.55628596914412	down	WDR12
AFAP1	-1.114417083	6.22907277083333	-2.69449432743456	0.0278106648958425	0.465304952107239	-3.46198173649391	1.5557886279232	down	AFAP1
FAM36A	-1.308323373	4.7804870985	-2.69183777345451	0.0279241994883551	0.465304952107239	-3.46404412073914	1.55401926808785	down	FAM36A
INSR	-1.70930685066667	6.21141114466667	-2.69118136609029	0.0279523261013945	0.465304952107239	-3.46455385555094	1.55358204570366	down	INSR
UTP6	-1.468466732	6.42129704066667	-2.69085607386137	0.0279662754492953	0.465304952107239	-3.46480648270245	1.55336536914963	down	UTP6
ABCF3	-1.333188778	5.56604802233333	-2.68710776532641	0.0281275297772816	0.465304952107239	-3.46771846469065	1.55086840687505	down	ABCF3
POM121	-1.38147460766667	5.59249615416667	-2.68486867420914	0.0282243125408947	0.465304952107239	-3.46945883113593	1.54937662737755	down	POM121
METT5D1	-1.40109732533333	4.72961529	-2.68307115162023	0.0283022565901703	0.465304952107239	-3.47085644831043	1.54817893600969	down	METT5D1
TSPAN14	-2.40440007	6.74840186833333	-2.68256028694137	0.0283244490219899	0.465304952107239	-3.47125373361059	1.54783852944468	down	TSPAN14
MIDN	-1.00902487766667	7.5340204155	-2.68112544766075	0.0283868754779653	0.465304952107239	-3.47236974732401	1.54688240731055	down	MIDN
EHD1	-1.03776097533333	6.83673297866667	-2.67974637377937	0.0284470089917869	0.465304952107239	-3.47344263540131	1.54596338995957	down	EHD1
MOBKL3	-1.36397366833333	6.3710132155	-2.67650793689761	0.0285887338725883	0.465304952107239	-3.47596302142988	1.54380507809162	down	MOBKL3
PARN	-1.242789533	5.6336624735	-2.67633807777105	0.0285961874744573	0.465304952107239	-3.47609525505113	1.54369186439458	down	PARN
MYL12A	-1.20399761866666	9.959777114	-2.67470463296143	0.0286679668013848	0.465304952107239	-3.4773670631189	1.54260310713203	down	MYL12A
ACTR5	-1.41697128366667	4.21982317016667	-2.67443252249102	0.028679942270945	0.465304952107239	-3.47757896267635	1.54242172718259	down	ACTR5
PSPC1	-1.26250211066667	5.80729944666667	-2.67359074460382	0.0287170211204469	0.465304952107239	-3.47823453685028	1.54186061241196	down	PSPC1
ZNF764	-1.08929939066667	4.87428917066667	-2.67311900534926	0.0287378219422693	0.465304952107239	-3.4786019654204	1.54154615040843	down	ZNF764
STK17B	-1.246619272	4.89749941366667	-2.6726053361171	0.0287604892240318	0.465304952107239	-3.47900208461198	1.54120373075472	down	STK17B
NLRC5	-1.14189097033333	7.1757192265	-2.6717287144947	0.0287992153569228	0.465304952107239	-3.47968500054771	1.54061934456024	down	NLRC5
MOSPD1	-1.22427410733333	5.82472409966667	-2.67172116861502	0.0287995489404017	0.465304952107239	-3.47969087944999	1.54061431412371	down	MOSPD1
HIST2H2AA3 /// HIST2H2AA4	-1.708983393	6.8112936615	-2.67083113164149	0.0288389229888351	0.465304952107239	-3.48038434703534	1.54002096270225	down	HIST2H2AA3 /// HIST2H2AA4
TPM1	-1.47686944133333	8.061894073	-2.67004482841319	0.0288737539967416	0.465304952107239	-3.48099707462862	1.53949674801808	down	TPM1
STX12	-1.02963142833334	6.00363840216667	-2.66948089129022	0.0288987614209601	0.465304952107239	-3.48143657147024	1.53912077037734	down	STX12
SSR3	-1.12947167066666	8.34831821766667	-2.66683639967055	0.0290163267536024	0.465304952107239	-3.48349805768316	1.53735756679875	down	SSR3
MAP2K1	-1.32722252033333	6.4240927015	-2.6664776448431	0.0290323135984011	0.465304952107239	-3.48377778944089	1.53711835366257	down	MAP2K1
TBCB	-1.11494050466666	7.81856487433333	-2.66544713019081	0.0290782857526975	0.465304952107239	-3.4845814026246	1.53643119994809	down	TBCB
CHMP5	-1.34709543766667	8.17313611283333	-2.66495395766041	0.0291003130481742	0.465304952107239	-3.48496603453357	1.53610233904284	down	CHMP5
HECTD2	-1.251908126	4.02415103066667	-2.66291998224372	0.0291913407025957	0.465304952107239	-3.48655268342209	1.53474595823679	down	HECTD2
NDC80	-1.965074758	4.42723370766667	-2.66242690270963	0.0292134517636881	0.465304952107239	-3.48693739982343	1.53441712521215	down	NDC80
C1orf31	-1.055030876	6.09822682466667	-2.66184620208463	0.0292395140495354	0.465304952107239	-3.48739052022751	1.53402984947611	down	C1orf31
SS18	-1.18698949466667	6.97572238533333	-2.66136748835243	0.0292610170353315	0.465304952107239	-3.4877640922013	1.53371058302423	down	SS18
TMEM45A	-1.58386237833333	6.1785658165	-2.66135876684875	0.0292614089406046	0.465304952107239	-3.48777089843445	1.53370476637208	down	TMEM45A
CD93	-1.525069958	6.64202758766667	-2.66065393246639	0.0292930988585623	0.465304952107239	-3.48832098049895	1.5332346827402	down	CD93
PLCG2	-1.207943508	4.504070364	-2.65958338821059	0.0293412987933822	0.465304952107239	-3.48915659711384	1.5325206660103	down	PLCG2
PSMB1	-1.03589412133334	9.35959179533333	-2.65924097734905	0.029356732598055	0.465304952107239	-3.48942389732762	1.53229228300665	down	PSMB1
MPP5	-1.55254260466667	6.113414128	-2.65872052204777	0.02938020752701	0.465304952107239	-3.48983021462865	1.53194514089712	down	MPP5
SLC35C2	-1.04851887233333	6.43852646916667	-2.65847159628863	0.0293914420348878	0.465304952107239	-3.49002456194601	1.53177910557656	down	SLC35C2
LBR	-2.24122190133333	5.421055489	-2.65838170645517	0.0293955000229769	0.465304952107239	-3.49009474481182	1.53171914798136	down	LBR
LOC653566 /// SPCS2	-1.62094897066667	8.42902432566667	-2.6572700797673	0.0294457308704518	0.465304952107239	-3.49096274806462	1.5309776616172	down	LOC653566 /// SPCS2
PLEKHH2	-1.812619608	5.068183478	-2.65721471204527	0.0294482350623951	0.465304952107239	-3.49100598547612	1.53094072891192	down	PLEKHH2
COX7A2	-1.01358136333333	9.81703102733333	-2.65702998866943	0.0294565913812058	0.465304952107239	-3.49115024126306	1.5308175096991	down	COX7A2
TMEM14B	-1.174208372	7.33009535833333	-2.6565014972971	0.0294805121533044	0.465304952107239	-3.49156297893327	1.53046497592079	down	TMEM14B
CAP1	-1.664803124	7.02888608866667	-2.65594129073727	0.0295058901973028	0.465304952107239	-3.4920005234678	1.53009127809516	down	CAP1
DIMT1L	-1.21221213	6.15899218933333	-2.65534385828239	0.0295329793253813	0.465304952107239	-3.49246718620445	1.52969273863244	down	DIMT1L
ADAMTS9	-1.58709536133333	7.957579223	-2.65447445542851	0.0295724458952015	0.465304952107239	-3.49314636844311	1.5291127541056	down	ADAMTS9
ZBTB24	-1.04457444566667	4.81117063016667	-2.65415302439245	0.0295870509674131	0.465304952107239	-3.49339749601548	1.52889832015215	down	ZBTB24
ZBED5	-1.17392555833333	7.37938894016667	-2.65361626306573	0.0296114566451735	0.465304952107239	-3.49381688553626	1.52854022829456	down	ZBED5
CD151	-1.096349202	8.50491432133333	-2.65338684463156	0.0296218942345109	0.465304952107239	-3.49399614877236	1.52838717305007	down	CD151
NFAT5	-1.06090842833333	7.18254004916667	-2.65104150456731	0.0297288143053955	0.465304952107239	-3.49582912953683	1.52682241171308	down	NFAT5
LOC100129637	-1.30128205566667	4.0150660025	-2.65067165382499	0.0297457112816278	0.465304952107239	-3.49611824578197	1.52657564173338	down	LOC100129637
AFAP1L2	-1.00934300933333	5.78757595433333	-2.65031628385655	0.0297619559719495	0.465304952107239	-3.4963960582798	1.52633853011843	down	AFAP1L2
TGS1	-1.20154051	5.17532810066667	-2.64710063158689	0.0299093644426399	0.465304952107239	-3.49891062593273	1.52419281538684	down	TGS1
INTS12	-1.279419579	4.82803842616667	-2.64697363381769	0.0299152014869235	0.465304952107239	-3.49900996165957	1.52410806772201	down	INTS12
NSMAF	-1.13727922333333	6.58250329733333	-2.64662249970968	0.0299313463197035	0.465304952107239	-3.49928462382836	1.52387374804227	down	NSMAF
ANXA5	-1.01976326766667	9.60888004816667	-2.64517803753375	0.0299978554550863	0.465304952107239	-3.50041466357235	1.52290979185744	down	ANXA5
PAPD5	-1.13317439	5.948967438	-2.64442947507492	0.0300323820386401	0.465304952107239	-3.50100038469556	1.52241022007509	down	PAPD5
SMARCAD1	-1.03323656966667	6.55037082983333	-2.64411340291585	0.0300469727384427	0.465304952107239	-3.501247719712	1.52219927704617	down	SMARCAD1
IFT81	-1.22384386	5.78898147366667	-2.64137222678273	0.0301738177429134	0.465304952107239	-3.50339328148062	1.5203697372302	down	IFT81
PRTG	-1.76104070966667	4.62490805783333	-2.64052739455961	0.0302130220439819	0.465304952107239	-3.50405473172707	1.51980583244323	down	PRTG
FBXO5	-1.164174347	4.82474056083333	-2.63892545860739	0.0302875030826479	0.465304952107239	-3.50530918753118	1.51873652865215	down	FBXO5
SNX4	-1.146224032	6.82477973333333	-2.63758904747939	0.0303497827169975	0.465304952107239	-3.50635595551111	1.51784441381926	down	SNX4
NSL1	-1.05308095166667	6.93789688316667	-2.63572725303412	0.0304367652567397	0.465304952107239	-3.50781460469511	1.51660150517994	down	NSL1
LOC644538	-1.191862613	5.71275150816667	-2.63479923427082	0.0304802174332488	0.465304952107239	-3.5085418327236	1.5159819392444	down	LOC644538
CHKA	-1.06124687966667	5.88945490216667	-2.63353199982885	0.0305396552524985	0.465304952107239	-3.50953505222926	1.51513586979376	down	CHKA
SHOC2	-1.35462809766667	7.05217420783333	-2.63197254534286	0.0306129623019873	0.465304952107239	-3.51075757415672	1.51409464331481	down	SHOC2
NUP155	-1.35891338033333	3.2775582005	-2.63196852716848	0.0306131514216174	0.465304952107239	-3.51076072455597	1.51409196035465	down	NUP155
LPXN	-1.02195951833333	4.7239230815	-2.63181945532397	0.0306201684919568	0.465304952107239	-3.51087760385867	1.51399242386226	down	LPXN
C1orf77	-1.25631015333333	6.858438861	-2.63010802063863	0.0307008468723845	0.465304952107239	-3.51221964284235	1.5128496444925	down	C1orf77
RAB23	-1.006646638	5.51781807333333	-2.629901202029	0.0307106112053007	0.465304952107239	-3.51238184593265	1.51271154010373	down	RAB23
RAB11FIP2	-1.141192642	4.87010575366667	-2.62965504231917	0.0307222370602882	0.465304952107239	-3.51257491013203	1.51254716404527	down	RAB11FIP2
PRDX3	-1.32678493833333	8.45866031383333	-2.62953888817238	0.0307277244599906	0.465304952107239	-3.51266601292776	1.5124696002077	down	PRDX3
BFAR	-1.45730350666667	6.74969218733333	-2.62738722286499	0.0308295560700574	0.465304952107239	-3.51435391809844	1.51103272884834	down	BFAR
GORAB	-1.27601027766667	5.47140521916667	-2.62507870557094	0.0309391955093991	0.465304952107239	-3.51616549308599	1.50949098315026	down	GORAB
RAB10	-1.03901636833333	6.13987366683333	-2.62498249190289	0.0309437736886446	0.465304952107239	-3.51624100936786	1.50942672385524	down	RAB10
PSMD11	-1.32724293233333	6.87432212316667	-2.62468043196344	0.0309581512552841	0.465304952107239	-3.51647809776451	1.50922498221401	down	PSMD11
THSD1 /// THSD1P1	-1.26624676266667	3.93059691333333	-2.62317858725848	0.0310297382978219	0.465304952107239	-3.51765706728963	1.50822188720317	down	THSD1 /// THSD1P1
HOXD3	-1.40494070666667	3.788026689	-2.62152075720713	0.0311089574482006	0.465304952107239	-3.51895880405971	1.50711454312082	down	HOXD3
VBP1	-1.04684887033333	6.44563610416667	-2.61905721302674	0.0312270602809176	0.465304952107239	-3.52089380401634	1.50546889837846	down	VBP1
RAP2A	-1.07179535166667	6.09264105083333	-2.61799329673858	0.0312782065128208	0.465304952107239	-3.52172968691504	1.50475815727191	down	RAP2A
ZC3H14	-1.259846985	6.63745519516667	-2.61786325936602	0.0312844637506189	0.465304952107239	-3.52183186219523	1.50467128489752	down	ZC3H14
STIL	-1.15781618733333	4.00815989	-2.61355240255129	0.0314926239252912	0.465304952107239	-3.52522021379118	1.50179115299317	down	STIL
MIF /// SLC2A11	-1.018948882	8.129340881	-2.6125891518959	0.0315393303011667	0.465304952107239	-3.52597763700793	1.50114753261763	down	MIF /// SLC2A11
C17orf95	-1.09600529366667	5.14208220183333	-2.61063040972476	0.0316345251483572	0.465304952107239	-3.52751817680871	1.49983868015523	down	C17orf95
TNFRSF10B	-1.398922382	5.95589280533333	-2.60982153113577	0.0316739223817551	0.465304952107239	-3.52815448879186	1.49929815187052	down	TNFRSF10B
ZCCHC9	-1.03587286266667	5.007443536	-2.60966752231508	0.0316814292223506	0.465304952107239	-3.52827565011787	1.49919523461476	down	ZCCHC9
AIMP1	-1.747068961	7.11755026116667	-2.60826877626572	0.0317496916112206	0.465304952107239	-3.52937619637352	1.49826048870888	down	AIMP1
PAX8	-1.43648295566666	6.36763332616667	-2.60787450130877	0.0317689604165049	0.465304952107239	-3.52968645757343	1.49799699646534	down	PAX8
FAM36A /// LOC100507102	-1.61144527366667	4.79478423883333	-2.60784647155687	0.0317703307277862	0.465304952107239	-3.52970851533195	1.49797826416231	down	FAM36A /// LOC100507102
PBX1	-1.17029273466667	8.73887633633333	-2.60734579922093	0.0317948176586227	0.465304952107239	-3.53010253060079	1.4976436613261	down	PBX1
ANKIB1	-1.47051376766667	5.52810577683333	-2.60413968445259	0.0319520810425179	0.465304952107239	-3.53262635914257	1.49550085093752	down	ANKIB1
SRRT	-1.21798132433333	6.40213870216667	-2.60328015944967	0.0319943767811659	0.465304952107239	-3.53330317745495	1.49492634503972	down	SRRT
UBA2	-1.06576866533333	7.62191124866667	-2.60298770916392	0.0320087808087923	0.465304952107239	-3.53353348236423	1.49473086750216	down	UBA2
EMILIN1	-1.48596238233333	6.64062196516667	-2.59902738673946	0.0322044925880429	0.465304952107239	-3.53665323421388	1.49208353917067	down	EMILIN1
DDX3X	-1.055688218	8.822058169	-2.59848547098498	0.0322313680874551	0.465304952107239	-3.53708027311839	1.49172126010285	down	DDX3X
UMPS	-1.25744981133333	5.45637355033333	-2.59813078808812	0.0322489704711335	0.465304952107239	-3.53735978801541	1.49148414539593	down	UMPS
TIMP1	-1.372835419	8.3770996455	-2.59753325563134	0.032278647350447	0.465304952107239	-3.53783071875646	1.49108467285162	down	TIMP1
DLEU2 /// DLEU2L	-1.72211971133333	3.86580416233333	-2.59736914250989	0.0322868030339214	0.465304952107239	-3.53796006788081	1.4909749557095	down	DLEU2 /// DLEU2L
NIPA2	-1.25588833466667	7.29530251566667	-2.59723065090391	0.0322936870827328	0.465304952107239	-3.53806922534218	1.49088236723834	down	NIPA2
EMILIN2	-1.38851457166667	5.9303522375	-2.59667714448204	0.0323212154020244	0.465304952107239	-3.53850551509748	1.49051231644733	down	EMILIN2
YTHDF3	-1.29596278266667	8.37979320533333	-2.5964643035174	0.0323318073095654	0.465304952107239	-3.53867329206468	1.49037001816502	down	YTHDF3
COX7B	-1.10061939266667	9.007678204	-2.59620748270837	0.0323445925736893	0.465304952107239	-3.53887574426654	1.49019831504793	down	COX7B
UBQLN4	-1.093103144	3.97578510066667	-2.59496733150428	0.0324064035863459	0.465304952107239	-3.53985346598393	1.48936916363827	down	UBQLN4
PCNA	-1.22778582666667	7.326406517	-2.5943801354198	0.0324357124434932	0.465304952107239	-3.54031646781887	1.48897655844349	down	PCNA
TBC1D8	-1.95787948833333	5.61566012916667	-2.58947698761764	0.0326815046993162	0.465304952107239	-3.54418415299567	1.48569795619207	down	TBC1D8
TRIP4	-1.35423108733333	5.11137047533333	-2.58767839493287	0.0327721437534584	0.465304952107239	-3.54560361498628	1.48449514879626	down	TRIP4
DOCK1	-1.34896825133333	5.99664067766667	-2.58748481963692	0.0327819141702519	0.465304952107239	-3.54575640836633	1.48436569111614	down	DOCK1
SLC7A8	-1.048807842	6.27132692933333	-2.58639369788789	0.0328370425734632	0.465304952107239	-3.54661773686564	1.48363596397228	down	SLC7A8
PIGR	-2.150409139	7.6621630925	-2.58403431932217	0.0329565731582596	0.465304952107239	-3.54848069532135	1.48205795279502	down	PIGR
ARHGAP8 /// PRR5-ARHGAP8	-1.08621941933333	6.51648694	-2.58294964446491	0.0330116739134672	0.465304952107239	-3.54933736740993	1.48133245346579	down	ARHGAP8 /// PRR5-ARHGAP8
GLS	-2.12557308233333	4.59719509616667	-2.58268841022398	0.0330249584950505	0.465304952107239	-3.54954370951971	1.48115771952363	down	GLS
ZNF624	-1.143111673	3.03538610383333	-2.58253796486594	0.0330326115921604	0.465304952107239	-3.54966254595525	1.48105708918392	down	ZNF624
NUP188	-1.112753139	6.61284569883333	-2.57937101844908	0.0331941340723674	0.465304952107239	-3.55216471475209	1.47893865620814	down	NUP188
CKAP4	-1.95743204866667	8.763255376	-2.57668917395494	0.0333315458074483	0.465304952107239	-3.55428451140823	1.47714454472298	down	CKAP4
MTPAP	-1.24675864833333	4.19582714616667	-2.57592872898205	0.0333706149267943	0.465304952107239	-3.55488573607777	1.47663579044281	down	MTPAP
PAEP	-5.09758768633333	5.40335610616667	-2.57485881747361	0.033425662596175	0.465304952107239	-3.55573174388976	1.47591997497068	down	PAEP
KLRC1	-2.06251489533333	4.95429054	-2.57291047481519	0.0335261444145039	0.465304952107239	-3.55727268673922	1.47461638858684	down	KLRC1
RBM14	-1.04120178866667	6.51506496133333	-2.57100630565766	0.0336246460639835	0.465304952107239	-3.55877911096306	1.47334227838784	down	RBM14
MGP	-1.990903368	7.47815832766667	-2.56984781100252	0.0336847188694377	0.465304952107239	-3.55969581981968	1.47256707289083	down	MGP
TAP1	-1.76235962766667	6.85183272983333	-2.56914256279351	0.033721342579746	0.465304952107239	-3.56025395253073	1.47209514272559	down	TAP1
KIAA1712	-2.071531603	4.4666622675	-2.56844332055315	0.0337576945246766	0.465304952107239	-3.56080738784168	1.47162722109261	down	KIAA1712
FNBP4	-1.84386135066667	5.891960646	-2.56720185552708	0.0338223339200024	0.465304952107239	-3.56179011745488	1.47079642708703	down	FNBP4
CHMP1A	-1.02761096966667	7.47549675083333	-2.56692091179373	0.0338369793446983	0.465304952107239	-3.56201253353924	1.47060841373238	down	CHMP1A
SREBF1	-1.34241231566667	5.97202205416667	-2.56588187753711	0.0338911998150789	0.465304952107239	-3.56283518838319	1.4699130560123	down	SREBF1
ZFYVE16	-1.28522725133334	6.00006286466667	-2.56441078287108	0.0339681183885406	0.465304952107239	-3.56400013543434	1.46892850953582	down	ZFYVE16
SNHG12	-1.780227202	7.16463420833333	-2.56331852231368	0.0340253442164914	0.465304952107239	-3.56486524497768	1.46819747257381	down	SNHG12
ZNF558	-1.21860056733333	5.31478487533333	-2.56254903014062	0.0340657185809166	0.465304952107239	-3.56547479107222	1.46768244563739	down	ZNF558
GNS	-1.79320880266667	7.08546061833333	-2.56254500078454	0.034065930125165	0.465304952107239	-3.5654779830647	1.46767974872629	down	GNS
ETS1	-1.179932346	7.56286259533333	-2.56222663597194	0.0340826487563055	0.465304952107239	-3.56573019243411	1.46746666110174	down	ETS1
CHRD	-1.01962895	6.84660451333333	-2.56219568509733	0.0340842745590175	0.465304952107239	-3.56575471239943	1.46744594497984	down	CHRD
ZNF398	-1.085985925	4.8783867765	-2.56164610417241	0.0341131563946307	0.465304952107239	-3.56619012046402	1.46707809468376	down	ZNF398
IMP3	-1.47353344866667	6.56318379966667	-2.56119212247623	0.0341370330845983	0.465304952107239	-3.56654981519515	1.46677422695237	down	IMP3
SPRED1	-1.04983978266667	6.154821059	-2.55938743022624	0.0342321176896847	0.465304952107239	-3.567979921672	1.46556623342139	down	SPRED1
HNRPLL	-1.00266973266667	6.90962327	-2.55860217698361	0.0342735749771886	0.465304952107239	-3.56860230008279	1.46504059320976	down	HNRPLL
ACOT1 /// ACOT2	-1.20877192833333	5.4879624455	-2.55607506687429	0.0344073411629151	0.465304952107239	-3.57060571292248	1.46334888631219	down	ACOT1 /// ACOT2
MARK3	-1.12664322133333	6.49913548833333	-2.5555564105738	0.0344348607099063	0.465304952107239	-3.57101697541837	1.46300166940994	down	MARK3
NDUFB6	-1.09093151066667	7.61236937733333	-2.55448755047568	0.0344916445059636	0.465304952107239	-3.57186461021395	1.46228609867873	down	NDUFB6
ANXA11	-1.00068318633333	9.44968945016667	-2.55392561123246	0.0345215361319191	0.465304952107239	-3.57231029417538	1.46190988738404	down	ANXA11
SETD2	-1.17076053466667	6.75479921766667	-2.55233374130667	0.0346063570572254	0.465304952107239	-3.5735730250551	1.46084411562106	down	SETD2
SLC25A36	-1.56893115766667	5.99876867116667	-2.5518193200996	0.0346338127938528	0.465304952107239	-3.57398114341772	1.46049969487327	down	SLC25A36
ACAT1	-1.23696627366667	7.25701474816667	-2.54829799763112	0.034822350380668	0.465304952107239	-3.5767755877221	1.45814191894801	down	ACAT1
KNTC1	-1.51155283833333	3.6870924085	-2.54766784965982	0.0348561997776279	0.465304952107239	-3.57727580398285	1.45771996391483	down	KNTC1
RANBP6	-1.30598134166667	5.41538921916667	-2.54323423932431	0.0350953081125603	0.465304952107239	-3.58079647425833	1.4547509404295	down	RANBP6
ZNF197	-1.04537468633333	3.50991764416667	-2.54289796564564	0.03511351169002	0.465304952107239	-3.58106359279464	1.45452573472341	down	ZNF197
FRMD3	-1.028824826	4.95380842033333	-2.542563296712	0.0351316379494447	0.465304952107239	-3.58132944891374	1.45430160153668	down	FRMD3
GIN1	-1.297866888	3.291018701	-2.54121725418311	0.0352046383225752	0.465304952107239	-3.58239884937408	1.45340011307891	down	GIN1
CDS2	-1.28888989566666	5.1323053355	-2.54114271782394	0.0352086851907688	0.465304952107239	-3.58245807262684	1.45335019262523	down	CDS2
TRIB1	-1.46034182933333	5.21215907666667	-2.53957878134672	0.0352937067545856	0.465304952107239	-3.58370084655648	1.45230272706019	down	TRIB1
IL17RD	-1.58479258966667	5.30385739983333	-2.53934262219254	0.0353065634326315	0.465304952107239	-3.58388853240528	1.45214455247026	down	IL17RD
TIA1	-1.48823049533333	5.49970994766667	-2.53903824432031	0.03532314102529	0.465304952107239	-3.58413044358252	1.45194068478591	down	TIA1
EIF2AK3	-1.99787186466667	5.458210967	-2.53863997710242	0.0353448441692863	0.465304952107239	-3.58444699069434	1.45167392874503	down	EIF2AK3
C10orf76	-1.073666139	4.93459032583333	-2.53842428725954	0.0353566036250949	0.465304952107239	-3.58461843054308	1.45152946022354	down	C10orf76
ATP6V1B2	-1.684880681	6.42685537783333	-2.53764894854675	0.0353989081765691	0.465304952107239	-3.58523474597967	1.45101013289522	down	ATP6V1B2
EIF2AK1	-1.29157547866667	8.47520406766667	-2.53648346122309	0.0354625973001029	0.465304952107239	-3.58616131298764	1.45022945960385	down	EIF2AK1
FAM38A	-1.25288905133333	5.17902256866667	-2.53428874410037	0.0355828466126714	0.465304952107239	-3.58790652230116	1.44875931148752	down	FAM38A
NUDT9	-1.124227113	6.31541081983333	-2.53382621618627	0.0356082416083832	0.465304952107239	-3.5882743848699	1.44844947194864	down	NUDT9
SLC35A1	-1.71119274666666	5.53477873233333	-2.53321112716205	0.035642041532532	0.465304952107239	-3.5887636198309	1.44803742806613	down	SLC35A1
C14orf142	-1.316132785	6.16054712583333	-2.53153845639843	0.0357341222268004	0.465304952107239	-3.59009425043563	1.44691688144413	down	C14orf142
FAM188A	-1.22071664933333	4.989071219	-2.53105846629727	0.0357605904290695	0.465304952107239	-3.59047614438586	1.44659531935123	down	FAM188A
MAP3K6	-1.85313359866667	4.76365542666667	-2.53022382644619	0.0358066627016423	0.465304952107239	-3.59114026706013	1.44603615477146	down	MAP3K6
MITD1	-1.266339565	4.15863057783333	-2.52885256351301	0.0358824879023064	0.465304952107239	-3.59223154346438	1.44511745289704	down	MITD1
PTPN12	-1.471367071	7.47214415883333	-2.52776466448133	0.0359427605099853	0.465304952107239	-3.593097457494	1.44438857084936	down	PTPN12
NOM1	-1.04526338666667	3.43673734733333	-2.52760621622594	0.0359515475741812	0.465304952107239	-3.59322358510473	1.44428241019177	down	NOM1
TRIM5	-1.08146462166667	4.93779507683333	-2.52567828858971	0.0360586399723558	0.465304952107239	-3.59475846526885	1.44299065763691	down	TRIM5
MFSD1	-1.82695086733333	6.45185434133333	-2.52527876030226	0.0360808735258658	0.465304952107239	-3.59507659135211	1.44272295663811	down	MFSD1
ADAM33	-1.50747299466667	6.89371389	-2.52500474592365	0.0360961303571617	0.465304952107239	-3.59529478632962	1.4425393536237	down	ADAM33
RNH1	-1.077407215	7.29472392683333	-2.52472124749367	0.0361119221607963	0.465304952107239	-3.5955205418162	1.44234939438652	down	RNH1
GABPB1	-1.00233070166667	4.91997818216667	-2.5244345913018	0.0361278970111112	0.465304952107239	-3.59574882062779	1.44215731778574	down	GABPB1
SNORA33	-1.25971762866667	3.381540607	-2.52361788657085	0.036173449986579	0.465304952107239	-3.59639925201017	1.44161006910174	down	SNORA33
YWHAG	-1.19444590166667	8.1735860855	-2.52350597032854	0.0361796968407806	0.465304952107239	-3.59648838871356	1.44153507652893	down	YWHAG
NUMA1	-1.14588556966667	6.55739832783333	-2.52246872072506	0.0362376454952894	0.465304952107239	-3.59731457911384	1.4408400279274	down	NUMA1
GRPEL1	-1.618854578	5.16238327833333	-2.52231877575342	0.0362460303719427	0.465304952107239	-3.59743402282095	1.44073954997469	down	GRPEL1
TAX1BP1	-1.22088456833333	9.07440502716667	-2.52215788890374	0.0362550293105099	0.465304952107239	-3.59756218531257	1.44063173942958	down	TAX1BP1
RAB11B	-1.14809167033333	8.6223472605	-2.52103528160509	0.036317883786367	0.465304952107239	-3.59845653117255	1.43987946540093	down	RAB11B
BOLA2 /// LOC440354 /// LOC595101	-1.384850139	4.8601657735	-2.51970583153578	0.0363924627419657	0.465304952107239	-3.59951583545411	1.43898855394782	down	BOLA2 /// LOC440354 /// LOC595101
RPL7L1	-1.04019133833333	6.79580161383333	-2.51924227385959	0.0364185038331398	0.465304952107239	-3.59988524180032	1.43867790012151	down	RPL7L1
MLPH	-2.07196894466667	6.362626562	-2.51851949259724	0.0364591450485446	0.465304952107239	-3.60046126734106	1.43819351958265	down	MLPH
RAB5A	-1.04824593333333	8.16928850066667	-2.51804573800283	0.0364858087892525	0.465304952107239	-3.6008388593841	1.43787602219969	down	RAB5A
LOC100134348 /// TBC1D3 /// TBC1D3B /// TBC1D3C /// TBC1D3F /// TBC1D3H /// TBC1D3P2	-1.327806739	4.7571805965	-2.5178715209678	0.0364956190176162	0.465304952107239	-3.60097771987967	1.4377592656988	down	LOC100134348 /// TBC1D3 /// TBC1D3B /// TBC1D3C /// TBC1D3F /// TBC1D3H /// TBC1D3P2
VDAC1	-1.273872508	7.813976906	-2.51329671443043	0.0367541905897541	0.465304952107239	-3.60462523799568	1.43469313695394	down	VDAC1
TXNDC15	-1.49698115733333	6.68436463466667	-2.50898968987232	0.0369993294121142	0.465304952107239	-3.60806126334235	1.43180614715618	down	TXNDC15
PPP1R14B	-1.23680727833333	7.95530443316667	-2.50897659832545	0.037000077059702	0.465304952107239	-3.60807171037767	1.43179737143115	down	PPP1R14B
BARD1	-1.46273592866667	4.06442311533333	-2.50863635912153	0.0370195132309728	0.465304952107239	-3.60834322704482	1.43156929607723	down	BARD1
MAD2L1	-1.12750387466667	4.19271107866667	-2.50662459880297	0.0371346473714582	0.465304952107239	-3.60994889278069	1.430220695765	down	MAD2L1
TTC15	-1.40344522666666	6.70370790766667	-2.50610052309372	0.0371647002235105	0.465304952107239	-3.61036724762068	1.42986936593651	down	TTC15
EDNRB	-1.632071233	4.97742488583333	-2.50515489738159	0.0372189892002641	0.465304952107239	-3.61112218618671	1.42923542568963	down	EDNRB
LACTB	-1.69165980066667	4.51513178133333	-2.50369156127836	0.0373031591696464	0.465304952107239	-3.61229062091939	1.42825438664048	down	LACTB
ITGB1	-1.681470029	10.1846585025	-2.5017690456876	0.0374140348708081	0.465304952107239	-3.61382603540242	1.42696545331916	down	ITGB1
FAM149A	-1.706259878	5.34900410633333	-2.5008840628556	0.0374651862692704	0.465304952107239	-3.61453295418036	1.42637210383686	down	FAM149A
DUSP1	-1.88835610766667	5.84540333916667	-2.50052704117275	0.0374858419855443	0.465304952107239	-3.61481816376277	1.42613272983404	down	DUSP1
PTPRK	-2.20940580366667	6.3484186795	-2.50029939135808	0.0374990188506742	0.465304952107239	-3.61500003047359	1.42598009529395	down	PTPRK
LMCD1	-1.527958006	6.714649993	-2.50011666808371	0.0375095986745384	0.465304952107239	-3.61514600977476	1.42585758245994	down	LMCD1
KRAS	-1.182574505	6.1985186215	-2.49757796595324	0.0376569056979002	0.465304952107239	-3.61717455781894	1.42415536922477	down	KRAS
PLS3	-1.487909284	8.28636906333333	-2.49580392856355	0.0377601920750691	0.465304952107239	-3.61859249396398	1.42296580523916	down	PLS3
KCTD7 /// RABGEF1	-1.28995565366667	5.11768772383333	-2.49510338502899	0.0378010576815308	0.465304952107239	-3.61915250669086	1.42249604834198	down	KCTD7 /// RABGEF1
CELF1	-1.142795925	7.14189491716667	-2.49392215162628	0.0378700656653209	0.465304952107239	-3.62009689531413	1.42170394182763	down	CELF1
DCTD	-1.12301870766667	8.80486300616667	-2.49375494349078	0.0378798443423707	0.465304952107239	-3.62023058867336	1.42159181428831	down	DCTD
ARF4	-1.04283481	8.553759172	-2.49256487811795	0.0379495159303987	0.465304952107239	-3.62118220272502	1.42079375942851	down	ARF4
ZNF592	-1.38638291566667	5.78803823583333	-2.49236618368908	0.0379611610340586	0.465304952107239	-3.62134109915917	1.420660513237	down	ZNF592
ZNF776	-1.417635153	5.02662156383333	-2.4903308621055	0.0380806565137685	0.465304952107239	-3.62296898222823	1.41929557294909	down	ZNF776
ENPEP	-1.47221545633333	6.02460724016667	-2.48951376578276	0.0381287363103809	0.465304952107239	-3.62362262742374	1.41874758818353	down	ENPEP
OTUD4	-1.096452878	6.204423627	-2.48800181500465	0.0382178654965158	0.465304952107239	-3.62483230750566	1.41773357235613	down	OTUD4
KIF3A	-1.374687963	4.1209030395	-2.48728829058673	0.038260001040502	0.465304952107239	-3.6254032637409	1.41725502249784	down	KIF3A
MSTO1 /// MSTO2P	-1.160463161	5.31322273683333	-2.4868813216475	0.0382840547696595	0.465304952107239	-3.62572893989628	1.41698207113472	down	MSTO1 /// MSTO2P
RBM27	-1.236804963	5.27226665916667	-2.48684312623758	0.0382863130811598	0.465304952107239	-3.62575950656214	1.41695645359491	down	RBM27
TSHZ1	-1.077507002	6.50382404133333	-2.48512083459033	0.0383882845593641	0.465304952107239	-3.62713795892359	1.41580129457829	down	TSHZ1
PI4KA /// PI4KAP1 /// PI4KAP2	-1.02027109533333	8.21058008833333	-2.48363035327388	0.038476753738552	0.465304952107239	-3.62833112074011	1.41480157626274	down	PI4KA /// PI4KAP1 /// PI4KAP2
ODC1	-1.10334904433333	6.95420665416667	-2.48182546603209	0.0385841618497234	0.465304952107239	-3.62977626972989	1.41359092933896	down	ODC1
UBA1	-1.161280495	6.04683226516667	-2.48153783802055	0.0386013065594539	0.465304952107239	-3.63000659977369	1.41339799527752	down	UBA1
USP1	-1.07795983766667	6.64651026883333	-2.47912246141638	0.0387455858005483	0.465304952107239	-3.63194113894657	1.41177776855543	down	USP1
MYO10	-1.24134607133333	6.18028395266667	-2.47823134959319	0.0387989532005365	0.465304952107239	-3.63265500101305	1.41117999155434	down	MYO10
SLC20A1	-1.60391792833333	5.91246120716667	-2.47639931797236	0.0389089052730711	0.465304952107239	-3.63412287404782	1.40995098817731	down	SLC20A1
ERMP1	-2.289622577	5.83903119916667	-2.4756693293926	0.0389528046168487	0.465304952107239	-3.63470785339579	1.40946126749666	down	ERMP1
TTC8	-1.14226647066667	5.53155682366667	-2.47516851771155	0.0389829509929637	0.465304952107239	-3.63510921144548	1.40912528806471	down	TTC8
PSME3	-1.34064809233333	4.5958553055	-2.47513694619607	0.0389848522340562	0.465304952107239	-3.63513451416761	1.40910410756504	down	PSME3
ZBTB1	-1.754997617	4.82408935583333	-2.47415201734483	0.0390442120381636	0.465304952107239	-3.63592392655102	1.40844333736141	down	ZBTB1
FBLN5	-1.001896555	6.22088081083333	-2.47199148722777	0.0391747443578541	0.465304952107239	-3.6376559094098	1.40699382892027	down	FBLN5
C6orf136	-1.36010956566667	6.18480599683333	-2.47025447706372	0.0392800097729025	0.465304952107239	-3.63904871222936	1.40582841283221	down	C6orf136
CASP4	-1.050154688	7.28541980633333	-2.47009958259155	0.039289410524838	0.465304952107239	-3.63917292709155	1.40572448703779	down	CASP4
DPP8	-1.28109728066667	6.02037493333333	-2.47006027198646	0.0392917967007145	0.465304952107239	-3.63920445190575	1.40569811169811	down	DPP8
NOP2	-1.15464108333333	5.85795950733333	-2.46824615529599	0.0394020745830616	0.465304952107239	-3.64065943266826	1.40448091126436	down	NOP2
PRPF18	-1.74235482933333	4.36174382833333	-2.46730913526916	0.0394591576834073	0.465304952107239	-3.64141107952831	1.40385218967056	down	PRPF18
TRIM23	-1.20081119366667	5.1168911395	-2.46720436366586	0.0394655455597356	0.465304952107239	-3.64149512922257	1.40378188926188	down	TRIM23
TBC1D19	-1.43217940933333	3.21235495833333	-2.46625973529082	0.0395231864631769	0.465304952107239	-3.64225297577099	1.40314804871023	down	TBC1D19
SH3PXD2B	-1.03218157866667	5.077734953	-2.46607304111651	0.0395345885728308	0.465304952107239	-3.64240276512262	1.40302277644354	down	SH3PXD2B
YPEL2	-1.54960429633333	4.89681672283333	-2.46526700428744	0.039583854528921	0.465304952107239	-3.64304950740289	1.4024819180848	down	YPEL2
HSPE1	-1.25883044966667	7.5585599035	-2.46517560129802	0.0395894451177085	0.465304952107239	-3.64312285070015	1.40242058523961	down	HSPE1
ACOT9	-1.14119194766666	7.2851461045	-2.46481762243867	0.039611348305677	0.465304952107239	-3.64341010679373	1.40218037466843	down	ACOT9
KANK1	-1.35430867066667	6.91084926133333	-2.46443363685157	0.0396348563850711	0.465304952107239	-3.64371824555487	1.40192271111216	down	KANK1
NUS1	-1.47739589466667	6.60275572433333	-2.46336313923489	0.0397004682671355	0.465304952107239	-3.64457736860785	1.40120437070203	down	NUS1
ZNF354A	-1.009266488	3.87457130266667	-2.46322459723705	0.0397089676862766	0.465304952107239	-3.64468856300007	1.40111140313962	down	ZNF354A
TMEM39B	-1.04812313533333	5.60233359166667	-2.46208810033558	0.0397787603210825	0.465304952107239	-3.64560079048519	1.40034875550274	down	TMEM39B
EXOG	-1.42902670566667	4.27294776816667	-2.46180159061931	0.0397963745814797	0.465304952107239	-3.64583078186349	1.40015649001108	down	EXOG
ZZZ3	-1.394340446	4.892676582	-2.4614801333861	0.0398161467791114	0.465304952107239	-3.64608883629681	1.39994077126844	down	ZZZ3
SLC38A10	-1.12592062466667	6.427707274	-2.46139736018965	0.0398212396056151	0.465304952107239	-3.64615528529379	1.3998852248335	down	SLC38A10
ANXA6	-1.03743498333333	6.24005621	-2.46081934854236	0.0398568216084479	0.465304952107239	-3.64661932226034	1.39949733716964	down	ANXA6
TMEM39A	-1.688791187	5.1569419795	-2.46022288725779	0.0398935731286964	0.465304952107239	-3.6470982047407	1.3990970637007	down	TMEM39A
MRPS28 /// TPD52	-1.38874201533333	5.19615871433333	-2.46017820141391	0.0398963278707762	0.465304952107239	-3.64713408316816	1.399067075713	down	MRPS28 /// TPD52
CCNE1	-1.16350786733333	5.72222036666667	-2.45874120039207	0.0399850172878521	0.465304952107239	-3.64828795923282	1.39810271187588	down	CCNE1
GNPNAT1	-1.59821908866667	5.641030951	-2.45657667414363	0.0401189855254616	0.465304952107239	-3.65002639513034	1.3966500573631	down	GNPNAT1
SIVA1	-1.03847450133334	7.05421635066667	-2.45646697146465	0.0401257874054721	0.465304952107239	-3.65011451464781	1.39657643215726	down	SIVA1
SEC22B	-1.27653828033333	5.48525921383333	-2.4560956656272	0.0401488180976505	0.465304952107239	-3.65041277747037	1.39632723497368	down	SEC22B
LPGAT1	-1.65554146166667	5.9950490835	-2.45550557254893	0.0401854468796261	0.465304952107239	-3.65088681505095	1.39593119776596	down	LPGAT1
GNG12	-1.08989780233333	6.66646366516667	-2.45402821308785	0.0402772993443025	0.465304952107239	-3.65207376363805	1.39493965726409	down	GNG12
LTBP3	-1.130570782	6.05115864566667	-2.45042438950956	0.0405022541321104	0.465304952107239	-3.65497004144043	1.39252080567682	down	LTBP3
EIF1AX	-1.23616179233333	6.2749259235	-2.44910483193552	0.0405849402027082	0.465304952107239	-3.65603083631474	1.39163508957991	down	EIF1AX
IRF9	-1.14456610533333	7.33048253533333	-2.44891740407021	0.0405966986524245	0.465304952107239	-3.65618152331375	1.39150928207133	down	IRF9
TRADD	-1.038937249	6.6360441735	-2.44597546548101	0.0407817162152437	0.465304952107239	-3.65854719824281	1.38953450177694	down	TRADD
PLAU	-1.06037345233333	6.01765791416667	-2.44499877982392	0.0408433281577434	0.465304952107239	-3.6593327521285	1.38887887624107	down	PLAU
KCNK1	-2.42467284766667	5.55323662216667	-2.44379033054421	0.040919690759817	0.465304952107239	-3.66030483885817	1.38806765701786	down	KCNK1
DPAGT1	-1.147837901	5.56181285383333	-2.44345227063478	0.040941078807699	0.465304952107239	-3.66057680160166	1.38784071775417	down	DPAGT1
TMTC3	-1.73363324533333	5.159197587	-2.44321313647566	0.0409562149471144	0.465304952107239	-3.66076918693362	1.38768018639596	down	TMTC3
NDRG4	-1.05008668466666	5.505516113	-2.44271592291151	0.04098770450424	0.465304952107239	-3.66116921633871	1.3873464034463	down	NDRG4
LMAN1	-1.04228912433333	5.75818376583333	-2.44100927459229	0.0410959765070291	0.465304952107239	-3.66254246313014	1.38620069555291	down	LMAN1
PPP1R12A	-1.27679969666667	6.50084820166667	-2.43887988972052	0.0412314732882685	0.465304952107239	-3.66425624377594	1.3847711466555	down	PPP1R12A
EXOC1	-1.43038098066667	6.59741614466667	-2.4388043677413	0.041236287183643	0.465304952107239	-3.66431703344286	1.38472044446138	down	EXOC1
PARP6	-1.102953214	5.75400306766667	-2.43809947032988	0.0412812459303601	0.465304952107239	-3.66488444981616	1.38424720351954	down	PARP6
FES	-1.042290718	5.60368137733333	-2.43604035369388	0.0414128616629724	0.465304952107239	-3.66654222638015	1.38286475835303	down	FES
IL13RA1	-1.70987793633333	5.91540787616667	-2.43472295269481	0.0414972905396628	0.465304952107239	-3.66760305986445	1.38198025851893	down	IL13RA1
JAK2	-1.25317379733333	4.05338905333333	-2.43438148890192	0.0415192024746282	0.465304952107239	-3.66787804875373	1.38175099726448	down	JAK2
TMED9	-1.47648476	6.72443625366667	-2.43422396714855	0.0415293146823805	0.465304952107239	-3.66800490837743	1.38164523556761	down	TMED9
WIPI2	-1.11846684466667	6.83801520866667	-2.43390126143287	0.0415500387555722	0.465304952107239	-3.66826480549409	1.38142856679387	down	WIPI2
POLI	-1.111772581	4.48642487483333	-2.43374524551159	0.0415600618050278	0.465304952107239	-3.66839045928731	1.38132381526398	down	POLI
ALG5	-1.69242143966667	6.7161638845	-2.4332657568492	0.0415908812644175	0.465304952107239	-3.66877664907625	1.38100187732156	down	ALG5
ANKRD49	-1.10850390733333	6.107840942	-2.43254026468798	0.0416375567033896	0.465304952107239	-3.66936101519016	1.3805147628639	down	ANKRD49
WDR85	-1.04396947266667	5.50171139266667	-2.43107569246699	0.0417319432016486	0.465304952107239	-3.67054083927758	1.3795313923766	down	WDR85
IGF2R	-1.48013807333333	6.65303720233333	-2.43052969943235	0.0417671858443126	0.465304952107239	-3.67098072837936	1.3791647852917	down	IGF2R
SUCLG1	-1.07983912966667	7.79395022483333	-2.43035748906785	0.0417783078824129	0.465304952107239	-3.67111947841075	1.37904915392519	down	SUCLG1
NISCH	-1.036311348	7.237608446	-2.42770671547791	0.0419498836792379	0.465304952107239	-3.67325555032283	1.37726923906735	down	NISCH
SNRNP35	-1.00508015	6.124773984	-2.42208018722108	0.0423164338669172	0.465304952107239	-3.67779168713591	1.37349093873225	down	SNRNP35
DUSP2	-1.16290328666666	4.48179672833333	-2.41977382843654	0.0424676192112883	0.465304952107239	-3.67965191039729	1.37194208542755	down	DUSP2
KIAA0146	-1.07323722466666	8.276477548	-2.41929476638939	0.042499090831224	0.465304952107239	-3.68003836384611	1.3716203605663	down	KIAA0146
BDP1	-1.49141150766667	5.7296251745	-2.41700155031262	0.0426500684982513	0.465304952107239	-3.68188855698233	1.37008026699614	down	BDP1
NAMPT	-1.80323773233333	6.39600151183333	-2.41593947917917	0.0427201751079345	0.465304952107239	-3.68274560698197	1.36936697582375	down	NAMPT
ABHD13	-1.60110644433333	3.47778426683333	-2.41413718732877	0.0428394095722224	0.465304952107239	-3.68420021546755	1.3681565233979	down	ABHD13
FHL2	-1.02753941966667	5.8492681975	-2.41405394304426	0.0428449248865223	0.465304952107239	-3.68426740790291	1.36810061421486	down	FHL2
TP53I3	-1.01002906033333	6.70871837516667	-2.41332883416138	0.0428929969927798	0.465304952107239	-3.68485272124254	1.36761360794712	down	TP53I3
DYNLL2	-1.086898127	5.38130254183333	-2.4130635412951	0.0429105985564954	0.465304952107239	-3.68506687925242	1.3674354274862	down	DYNLL2
FNDC3B	-1.41562718366667	6.81900493483333	-2.41303883210847	0.0429122383246341	0.465304952107239	-3.68508682609187	1.36741883185082	down	FNDC3B
SEC61A1	-1.36244671233333	7.01552659583333	-2.41184675746035	0.0429914227942774	0.465304952107239	-3.68604920917576	1.36661818173857	down	SEC61A1
MCM4	-1.33683184366667	5.4917896295	-2.41014200211565	0.0431049188284473	0.465304952107239	-3.68742570600611	1.36547316839699	down	MCM4
SUV420H1	-1.24021647	6.82582090933333	-2.40986405644898	0.0431234520314603	0.465304952107239	-3.68765015616897	1.3652864811653	down	SUV420H1
PPP1R2	-1.32545028233333	5.15110583783333	-2.40906471308035	0.0431767964669355	0.465304952107239	-3.68829568969945	1.36474958359384	down	PPP1R2
MMP14	-1.57323454166667	8.35774231916667	-2.40637096210464	0.0433570556401661	0.465304952107239	-3.69047152013341	1.36294021822812	down	MMP14
CHCHD4	-1.138219487	4.2448160505	-2.40591628889361	0.0433875560709346	0.465304952107239	-3.69083883695587	1.36263481206944	down	CHCHD4
SLC35E3	-1.05762782233333	3.67055478216667	-2.40394676924839	0.0435199257591881	0.465304952107239	-3.69243016025236	1.3613118541739	down	SLC35E3
DHX16	-1.14771874733333	4.955925779	-2.40253230141858	0.0436152422016818	0.465304952107239	-3.69357322290499	1.36036171148205	down	DHX16
TCEAL1	-1.127665622	7.27730349833333	-2.40101869990345	0.0437174721965718	0.465304952107239	-3.69479658917326	1.35934495749127	down	TCEAL1
NIPAL2	-1.45059959566666	6.04860178316667	-2.40085567568799	0.0437284974048828	0.465304952107239	-3.69492836504768	1.35923544559088	down	NIPAL2
C19orf29	-1.61541690833333	6.5578685175	-2.39634606498165	0.0440345932237629	0.465304952107239	-3.69857448198088	1.35620601116342	down	C19orf29
RRAGA	-1.02258550133333	8.47668105433333	-2.39558873493461	0.044086209483429	0.465304952107239	-3.69918697011873	1.3556972400532	down	RRAGA
SPON2	-1.02053831933334	9.30239446233333	-2.39552076007911	0.0440908453305187	0.465304952107239	-3.69924194694496	1.35565157459485	down	SPON2
PODXL	-1.99616268766667	6.57947927016667	-2.39410328856192	0.0441876281489181	0.465304952107239	-3.70038846165873	1.35469930935606	down	PODXL
CXCL14	-3.50224769966666	7.2489443325	-2.39317826999586	0.0442509024758571	0.465304952107239	-3.70113675026591	1.35407786764891	down	CXCL14
IFIH1	-1.18971893766667	4.00833033016667	-2.39183703889098	0.0443428093671396	0.465304952107239	-3.70222186037621	1.35317679534432	down	IFIH1
CD99	-1.10705543566666	9.6218489725	-2.39086422090717	0.0444095913755229	0.465304952107239	-3.703009004485	1.35252322286713	down	CD99
C1orf186	-1.89633107033333	6.3892633855	-2.38918198713254	0.0445253126354714	0.465304952107239	-3.70437035205459	1.35139302244566	down	C1orf186
GTF2H2 /// GTF2H2B /// GTF2H2C /// GTF2H2D	-1.02230526733333	5.59105306633333	-2.38553542593336	0.0447772047226504	0.465304952107239	-3.70732214604545	1.34894302132911	down	GTF2H2 /// GTF2H2B /// GTF2H2C /// GTF2H2D
PAN3	-1.17712438333333	6.72689584233333	-2.38496092356031	0.0448170201044141	0.465304952107239	-3.70778729159937	1.3485570231966	down	PAN3
BUB1	-1.22965979766667	3.25975496716667	-2.38489548342036	0.0448215576377528	0.465304952107239	-3.70784027691764	1.34851305494673	down	BUB1
TMEM147	-1.18358334233333	6.90947742316667	-2.38471495646963	0.0448340775387555	0.465304952107239	-3.70798644712391	1.34839176142304	down	TMEM147
POLR2G	-1.07716451166667	7.3745147985	-2.38440987753391	0.0448552433737035	0.465304952107239	-3.70823347152836	1.34818678260505	down	POLR2G
C9orf3	-1.12687121066667	7.04407620933333	-2.38400978842844	0.0448830161015785	0.465304952107239	-3.70855743800474	1.34791796654111	down	C9orf3
ARFGEF2	-1.20881961966667	4.92579231216667	-2.38399506555629	0.0448840384400795	0.465304952107239	-3.70856935989507	1.34790807436024	down	ARFGEF2
RANBP17	-1.20496326233333	4.41976852516667	-2.38381831807547	0.0448963134033422	0.465304952107239	-3.70871248310742	1.34778931900377	down	RANBP17
MRPS10	-1.10711484433333	5.62468395516667	-2.38269963648264	0.0449740833605288	0.465304952107239	-3.70961840787416	1.34703767946704	down	MRPS10
ALDOA	-1.157104969	8.6494727685	-2.38119564782133	0.0450788534644117	0.465304952107239	-3.71083652311491	1.3460271383316	down	ALDOA
SLC26A2	-2.643185753	7.37600986583333	-2.38097147771496	0.0450944905247303	0.465304952107239	-3.71101809966434	1.34587651534753	down	SLC26A2
FAHD1	-1.02303736233333	5.9707448435	-2.38052384573877	0.0451257315879879	0.465304952107239	-3.71138069148702	1.34557574415442	down	FAHD1
C14orf169	-1.008366533	5.5258934505	-2.37995223684541	0.0451656569171955	0.465304952107239	-3.71184373134491	1.34519166873858	down	C14orf169
VPS37B	-1.12852845933333	6.30973129133333	-2.37953716971563	0.0451946705196007	0.465304952107239	-3.71217997917713	1.34491277537431	down	VPS37B
ZC3HAV1L	-1.142016146	5.70715740966667	-2.37920590670032	0.0452178395968	0.465304952107239	-3.71244834705889	1.34469019107518	down	ZC3HAV1L
RCOR1	-1.55783849166667	5.18554497116667	-2.37881493246916	0.0452452003620988	0.465304952107239	-3.71276510069807	1.34442748423363	down	RCOR1
MTMR1	-1.12674717566667	6.0094765785	-2.37847023594688	0.0452693363935754	0.465304952107239	-3.7130443721569	1.34419587181181	down	MTMR1
CCNH	-1.08483814333333	4.95910781133333	-2.37722104994751	0.0453569144443618	0.465304952107239	-3.71405653815677	1.34335649744334	down	CCNH
NFATC3	-1.03275078766667	5.5233777815	-2.37668373757028	0.0453946368361994	0.465304952107239	-3.71449194036384	1.34299545397176	down	NFATC3
C5orf44	-1.238350651	4.2625461985	-2.37565757889996	0.0454667668017885	0.465304952107239	-3.71532353653491	1.34230592791644	down	C5orf44
ZFP36L1	-1.09919762733334	10.239592333	-2.37520835765021	0.0454983794179931	0.465304952107239	-3.71568761119774	1.34200407196612	down	ZFP36L1
UGCG	-1.07274777766667	6.10740946616667	-2.37463678228706	0.0455386343293017	0.465304952107239	-3.71615087237737	1.34161999770291	down	UGCG
BACE1	-1.14703242833333	4.71133316283333	-2.37414248980638	0.0455734752661305	0.465304952107239	-3.71655151726811	1.3412878524499	down	BACE1
PPM1B	-1.29394713266667	5.59255880666667	-2.37317006635681	0.0456420963002685	0.465304952107239	-3.71733976530206	1.34063441704235	down	PPM1B
USP19	-1.02478641633333	6.7955878365	-2.37298733589054	0.0456550026482363	0.465304952107239	-3.7174878954649	1.34051162769185	down	USP19
HSPA13	-1.84087985033333	6.23169833483333	-2.37254931701815	0.0456859551056138	0.465304952107239	-3.71784298576784	1.34021729134405	down	HSPA13
ASAP3	-1.13669520566667	6.0645696835	-2.36902386758859	0.0459358500071083	0.465304952107239	-3.7207015376494	1.33784824293342	down	ASAP3
NKIRAS1	-1.19037393166667	2.94484442416667	-2.36708890587996	0.0460735902439361	0.465304952107239	-3.72227089309287	1.33654794441374	down	NKIRAS1
NFS1	-1.27104655433333	4.6958647575	-2.3663952139064	0.0461230718151476	0.465304952107239	-3.7228335864904	1.33608177622681	down	NFS1
IDH3A	-1.026219966	4.96435231666667	-2.36541582071477	0.046193023693598	0.465304952107239	-3.72362809380142	1.33542360886268	down	IDH3A
BTBD1	-1.09082322	7.23532172566667	-2.36506332013222	0.0462182266932717	0.465304952107239	-3.72391406941589	1.3351867216025	down	BTBD1
IFI27	-1.36450599133333	8.621104087	-2.36473687341514	0.0462415792346073	0.465304952107239	-3.72417891692797	1.33496734238243	down	IFI27
IWS1	-1.18541318333333	4.10754726233333	-2.36464670949883	0.0462480312500442	0.465304952107239	-3.7242520687601	1.33490675017772	down	IWS1
EIF1AD	-1.18808345766667	4.75962952583333	-2.36103587147867	0.0465071637106781	0.465304952107239	-3.72718214410655	1.33248014559624	down	EIF1AD
SRSF8	-1.234411724	4.76072054233333	-2.36037710901167	0.0465545971597163	0.465304952107239	-3.72771681884807	1.33203742698085	down	SRSF8
DKC1	-1.12867732333333	6.58374692166667	-2.35997245105181	0.0465837582124344	0.465304952107239	-3.72804527034528	1.33176547704905	down	DKC1
KIAA1279	-1.31366738	6.79539909633333	-2.35892198931313	0.0466595438591894	0.465304952107239	-3.72889796571945	1.33105951115747	down	KIAA1279
C9orf80	-1.16673822533333	4.20979907033333	-2.35845376110136	0.0466933641458373	0.465304952107239	-3.72927807024122	1.33074483505741	down	C9orf80
TWIST2	-1.10756682233333	8.49222762283333	-2.35698466243885	0.0467996376863137	0.465304952107239	-3.7304707857658	1.32975750913621	down	TWIST2
PCOLCE	-1.34677175266667	8.80954319133333	-2.35559092597526	0.0469006843026904	0.465304952107239	-3.73160247236507	1.3288208206812	down	PCOLCE
C12orf41	-1.408111438	5.40966851366667	-2.35097671320314	0.0472367842337795	0.465304952107239	-3.73535019466355	1.32571967577194	down	C12orf41
GPN3	-1.23119268933333	5.70508627466667	-2.35047974709226	0.0472731273698147	0.465304952107239	-3.73575393457075	1.32538566584758	down	GPN3
COL4A5	-1.31953272766667	6.27715911316667	-2.35042499918409	0.047277132802174	0.465304952107239	-3.73579841343921	1.32534886981615	down	COL4A5
WDR3	-1.18372983766667	5.08441462116667	-2.34837442839583	0.0474274011553922	0.465304952107239	-3.73746452459193	1.32397067241318	down	WDR3
RTN3	-1.50811491766667	7.1369941475	-2.3477978150189	0.0474697424488088	0.465304952107239	-3.73793308701257	1.3235831245775	down	RTN3
IGF2 /// INS-IGF2	-1.49202413	12.239766575	-2.34759931102703	0.0474843275774656	0.465304952107239	-3.73809439940842	1.32344970763305	down	IGF2 /// INS-IGF2
ZNF75A	-1.13772595866667	4.28943061666667	-2.34651774641407	0.0475638749025477	0.465304952107239	-3.73897337525795	1.32272277179422	down	ZNF75A
ZNF281	-1.18609426433333	6.39198608483333	-2.34644436868836	0.0475692765607956	0.465304952107239	-3.73903301175542	1.32267345333191	down	ZNF281
C13orf18	-1.17081874266667	4.52716368	-2.34559571546485	0.0476317944528353	0.465304952107239	-3.73972276984342	1.32210305681962	down	C13orf18
TSNAX	-1.086313799	5.2681443345	-2.34538510797254	0.0476473220882219	0.465304952107239	-3.73989395328855	1.32196150289532	down	TSNAX
URM1	-1.01068798966667	7.87959630416667	-2.3432644751642	0.0478039553008804	0.465304952107239	-3.74161780698618	1.32053616836109	down	URM1
AKT1	-1.08014383866667	5.98890340633333	-2.34112472903242	0.0479625242463206	0.465304952107239	-3.74335754035176	1.31909796824626	down	AKT1
PFKFB3	-1.31420787633333	6.08251458216667	-2.34109707751356	0.0479645768538033	0.465304952107239	-3.74338002482761	1.31907938254747	down	PFKFB3
LPCAT3	-1.63882973133333	6.606754615	-2.34063065906087	0.0479992129810078	0.465304952107239	-3.74375929558133	1.31876588347457	down	LPCAT3
AHCTF1	-1.13013237	4.456051212	-2.3393681190523	0.048093094921206	0.465304952107239	-3.74478601838984	1.31791727399809	down	AHCTF1
S100A16	-1.11943022566667	8.3609047855	-2.33876218815238	0.0481382171168387	0.465304952107239	-3.74527881565443	1.31750999861972	down	S100A16
C14orf135	-1.19790318433333	4.84229455883333	-2.33552649738014	0.0483798912996604	0.465304952107239	-3.74791082954232	1.31533511174947	down	C14orf135
FBXO4	-1.34853473566667	4.7332313265	-2.33463362321148	0.0484467942668292	0.465304952107239	-3.74863725777722	1.31473495500718	down	FBXO4
CAPN2	-1.28173146466666	8.810631051	-2.33094694243953	0.0487240211145372	0.465304952107239	-3.75163730096978	1.31225687727602	down	CAPN2
KLRAQ1	-1.531241515	5.05249994216667	-2.32980014327059	0.0488105808729082	0.465304952107239	-3.75257071281714	1.31148602396819	down	KLRAQ1
NCKAP1	-1.36533696933333	7.89007016866667	-2.32614998230683	0.0490871208907476	0.465304952107239	-3.75554231359206	1.30903243984818	down	NCKAP1
FILIP1L	-1.36930536866667	6.17939589266667	-2.3261388872871	0.0490879638514193	0.465304952107239	-3.75555134752373	1.30902498188328	down	FILIP1L
C20orf3	-1.66702015366667	6.6463067945	-2.325963731793	0.0491012734746164	0.465304952107239	-3.75569396608452	1.30890724401091	down	C20orf3
PRPF38B	-1.776806016	5.51034326966667	-2.32389896682803	0.0492584427086879	0.465304952107239	-3.75737534520859	1.30751932237337	down	PRPF38B
TRPC1	-1.607145306	3.765608095	-2.3222168337256	0.049386858840344	0.465304952107239	-3.75874536427658	1.30638859545594	down	TRPC1
CDK11A	-1.00927352266667	6.949340649	-2.32155537887286	0.0494374469928534	0.465304952107239	-3.75928414347392	1.30594396481132	down	CDK11A
SNX14	-2.26900765066667	4.109666909	-2.32150013928045	0.049441674072959	0.465304952107239	-3.7593291395467	1.30590683265347	down	SNX14
CYB5R4	-1.21958074766667	4.25115092016667	-2.32118297132646	0.0494659516175157	0.465304952107239	-3.75958749668801	1.30569363162325	down	CYB5R4
TM2D3	-1.80833838666667	6.410512072	-2.3208887865107	0.0494884806031019	0.465304952107239	-3.75982713869464	1.30549587970709	down	TM2D3
NDEL1	-1.57480604166667	5.83482860616667	-2.3197942195993	0.0495723940397751	0.465304952107239	-3.76071882304598	1.30476010685322	down	NDEL1
OSBPL9	-1.039519578	7.98956854933333	-2.31975705947554	0.0495752453696644	0.465304952107239	-3.76074909686771	1.30473512760319	down	OSBPL9
TFB2M	-1.37159721833333	5.3933885665	-2.31904137694852	0.0496301924096961	0.465304952107239	-3.76133217215335	1.30425404109711	down	TFB2M
CDRT4	-1.43188008233333	4.10812579483333	-2.3188324058871	0.0496462478205377	0.465304952107239	-3.76150243021942	1.30411356917088	down	CDRT4
ZNF117	-1.09459221433333	3.97923264716667	-2.31840898857341	0.0496787952626012	0.465304952107239	-3.76184741663551	1.30382894457762	down	ZNF117
DEFB1	-3.06530602233333	6.98196781483333	-2.31827645318926	0.0496889874478539	0.465304952107239	-3.76195540466595	1.3037398531295	down	DEFB1
ZNF557	-1.20316638433333	4.5063094155	-2.3180301465566	0.0497079343910768	0.465304952107239	-3.7621560952352	1.30357428355575	down	ZNF557
PAPD4	-1.01557501366666	6.00629033816667	-2.31511084660469	0.0499330512798804	0.465304952107239	-3.76453506287651	1.30161189451918	down	PAPD4
