# Supplementary material for: Construction of Circular RNA–MicroRNA–Messenger RNA Regulatory Network of Recurrent Implantation Failure to Explore Its Potential Pathogenesis
Source: Front Genet. 2021 Feb 16;11:627459. doi: 10.3389/fgene.2020.627459 (PMC7924221; doi:10.3389/fgene.2020.627459)
Supplement: Supplementary Table 4 — 56 overlapping mRNAs were obtained by Venn diagram in RStudio software. [file Data_Sheet_4.CSV]

	logFC	AveExpr	t	P.Value	adj.P.Val	B	v	g	name
SH3KBP1	1.58128359833333	5.92539711916667	4.4275517522029	0.00231606372117675	0.465304952107239	-2.35638409806495	2.63524949616449	up	SH3KBP1
POC1B	2.17131646566667	8.11099860683333	3.73844264841011	0.00592999769893994	0.465304952107239	-2.73600481600024	2.22694547515815	up	POC1B
MDM4	1.27598273733333	5.64142612966667	2.71479470273204	0.0269586092083292	0.465304952107239	-3.44625214883145	1.56930251676314	up	MDM4
TRIM4	1.289383945	6.2969718555	2.60390910949299	0.0319634216204896	0.465304952107239	-3.53280791288781	1.49534673651203	up	TRIM4
KCTD10	-1.57581128166667	6.87910724983333	-5.1993170978623	0.000877805934701345	0.465304952107239	-2.01621395050817	3.05660148728766	down	KCTD10
TGM2	-2.16457740233334	8.97530084383333	-4.94200821679443	0.00120152496785798	0.465304952107239	-2.12060889307352	2.92026720006584	down	TGM2
DUSP6	-2.458018509	6.7441998025	-4.6580620969159	0.00171776916541276	0.465304952107239	-2.2460553032261	2.7650351972702	down	DUSP6
PIM3	-1.829186037	7.12928822583333	-4.45712721363756	0.00222796311711926	0.465304952107239	-2.34178498469512	2.65209200297953	down	PIM3
RAP2C	-1.767886431	4.6206917365	-4.35993814559893	0.00253201389755655	0.465304952107239	-2.39026182574528	2.59653391492026	down	RAP2C
FGFR1OP	-1.69631257166666	5.27203401016667	-4.12130235194571	0.0034870702406219	0.465304952107239	-2.5155531088038	2.45753930447167	down	FGFR1OP
ITPA	-1.46359666566667	6.82854230516667	-3.85663375625261	0.00502207009225996	0.465304952107239	-2.66532914211157	2.2991172301995	down	ITPA
CHSY1	-2.23815591933333	6.01417568033333	-3.82265916826354	0.00526671419506676	0.465304952107239	-2.68540267171678	2.27846024854459	down	CHSY1
GNL3L	-1.78430307166667	6.02639265816667	-3.7959340845258	0.00546813992465759	0.465304952107239	-2.70133016421207	2.26216038076677	down	GNL3L
LPCAT1	-1.99306327666667	5.068062796	-3.76255595820561	0.00573138548272851	0.465304952107239	-2.72139295436701	2.24174038069043	down	LPCAT1
NLN	-1.70370860366667	4.28131050983333	-3.74923043967845	0.00584024618710322	0.465304952107239	-2.72945553035861	2.23356884544806	down	NLN
CORO1C	-1.212602513	7.9964379625	-3.69231720262992	0.00633074523448905	0.465304952107239	-2.76423161099463	2.19854516325658	down	CORO1C
TPM4	-1.32771450066667	7.48076672266667	-3.65465132051609	0.00667948359646105	0.465304952107239	-2.78755129129281	2.17525711235628	down	TPM4
AMMECR1	-1.65088929133333	4.870162048	-3.49483226629499	0.00840432658064043	0.465304952107239	-2.88920427803101	2.07549707984839	down	AMMECR1
SENP1	-1.24656036833333	4.3924859365	-3.44861476857904	0.00898735349640594	0.465304952107239	-2.91941777256055	2.0463681760217	down	SENP1
SESN2	-1.333957407	4.36391945916667	-3.43480526676595	0.00916978518188446	0.465304952107239	-2.92851636648478	2.03764083831198	down	SESN2
CFL2	-1.30674156166667	6.76544612016667	-3.43274919875252	0.00919728166420826	0.465304952107239	-2.92987382793021	2.03634051316305	down	CFL2
LRRC8A	-1.72268574566667	9.5103511405	-3.38322479830877	0.00988672824779051	0.465304952107239	-2.9627891617458	2.00494740294379	down	LRRC8A
HOXB3	-2.77575986866667	5.66548928433333	-3.38077736663262	0.00992219086287845	0.465304952107239	-2.96442664711989	2.00339242314768	down	HOXB3
RER1	-2.02377700566667	6.63483177916667	-3.32285038859816	0.0108021046485887	0.465304952107239	-3.00348084028484	1.966491619678	down	RER1
RPAP1	-1.517496867	4.45532560916667	-3.09851410832612	0.0150692205768752	0.465304952107239	-3.16004077717597	1.82190921005538	down	RPAP1
PAPSS2	-1.57379815133333	4.99803908433333	-3.08008232513534	0.0154910812053951	0.465304952107239	-3.17327212574841	1.80991826944868	down	PAPSS2
TUBG1	-1.04676426733333	7.44693293633333	-3.05081138284569	0.0161866505637263	0.465304952107239	-3.19439660568082	1.79084300870075	down	TUBG1
BZW1	-1.13286066533333	8.35499036966667	-2.99899572293505	0.0174992873872308	0.465304952107239	-3.23212517901209	1.75697963646198	down	BZW1
IFT80	-1.08809183933334	5.26336370333333	-2.96334896543304	0.0184665522869695	0.465304952107239	-3.2583248661318	1.73361417995288	down	IFT80
YWHAZ	-1.15277417366667	9.9209431885	-2.91831255908018	0.0197689278432831	0.465304952107239	-3.2917051870351	1.70401688376535	down	YWHAZ
CRLF3	-1.34291397433333	5.88650320383333	-2.90296354331666	0.0202343532378253	0.465304952107239	-3.30315188158394	1.69391067265282	down	CRLF3
PNO1	-1.233142687	5.19789456116667	-2.89944358157614	0.0203426862196106	0.465304952107239	-3.30578191121607	1.69159169972566	down	PNO1
CPT1A	-2.296388214	5.02233463133333	-2.88182727877516	0.0208939911734318	0.465304952107239	-3.31897212604744	1.67997859309603	down	CPT1A
NUFIP2	-1.126714197	6.39881161216667	-2.8528455713313	0.0218349951538869	0.465304952107239	-3.34077190804639	1.66084690013103	down	NUFIP2
UBN2	-1.86285410066667	5.53679255866667	-2.79587277729153	0.0238151650052762	0.465304952107239	-3.38398072304622	1.6231464050979	down	UBN2
MYH9	-1.021483881	8.80558515283333	-2.77824606769681	0.0244647621967907	0.465304952107239	-3.39744212467386	1.61145900132744	down	MYH9
AGPS	-1.11279365733333	5.18992564166667	-2.74511515220049	0.0257357439078959	0.465304952107239	-3.42286013364113	1.58946327367669	down	AGPS
ZRANB2	-1.46599501133333	7.072186024	-2.7012007233794	0.0275261576201252	0.465304952107239	-3.45677938078034	1.56025440759833	down	ZRANB2
MIDN	-1.00902487766667	7.5340204155	-2.68112544766075	0.0283868754779653	0.465304952107239	-3.47236974732401	1.54688240731055	down	MIDN
MPP5	-1.55254260466667	6.113414128	-2.65872052204777	0.02938020752701	0.465304952107239	-3.48983021462865	1.53194514089712	down	MPP5
SHOC2	-1.35462809766667	7.05217420783333	-2.63197254534286	0.0306129623019873	0.465304952107239	-3.51075757415672	1.51409464331481	down	SHOC2
ETS1	-1.179932346	7.56286259533333	-2.56222663597194	0.0340826487563055	0.465304952107239	-3.56573019243411	1.46746666110174	down	ETS1
SPRED1	-1.04983978266667	6.154821059	-2.55938743022624	0.0342321176896847	0.465304952107239	-3.567979921672	1.46556623342139	down	SPRED1
TRIB1	-1.46034182933333	5.21215907666667	-2.53957878134672	0.0352937067545856	0.465304952107239	-3.58370084655648	1.45230272706019	down	TRIB1
ITGB1	-1.681470029	10.1846585025	-2.5017690456876	0.0374140348708081	0.465304952107239	-3.61382603540242	1.42696545331916	down	ITGB1
TSHZ1	-1.077507002	6.50382404133333	-2.48512083459033	0.0383882845593641	0.465304952107239	-3.62713795892359	1.41580129457829	down	TSHZ1
NUS1	-1.47739589466667	6.60275572433333	-2.46336313923489	0.0397004682671355	0.465304952107239	-3.64457736860785	1.40120437070203	down	NUS1
TMTC3	-1.73363324533333	5.159197587	-2.44321313647566	0.0409562149471144	0.465304952107239	-3.66076918693362	1.38768018639596	down	TMTC3
JAK2	-1.25317379733333	4.05338905333333	-2.43438148890192	0.0415192024746282	0.465304952107239	-3.66787804875373	1.38175099726448	down	JAK2
FNDC3B	-1.41562718366667	6.81900493483333	-2.41303883210847	0.0429122383246341	0.465304952107239	-3.68508682609187	1.36741883185082	down	FNDC3B
PPP1R2	-1.32545028233333	5.15110583783333	-2.40906471308035	0.0431767964669355	0.465304952107239	-3.68829568969945	1.36474958359384	down	PPP1R2
PODXL	-1.99616268766667	6.57947927016667	-2.39410328856192	0.0441876281489181	0.465304952107239	-3.70038846165873	1.35469930935606	down	PODXL
SLC26A2	-2.643185753	7.37600986583333	-2.38097147771496	0.0450944905247303	0.465304952107239	-3.71101809966434	1.34587651534753	down	SLC26A2
NCKAP1	-1.36533696933333	7.89007016866667	-2.32614998230683	0.0490871208907476	0.465304952107239	-3.75554231359206	1.30903243984818	down	NCKAP1
ZNF117	-1.09459221433333	3.97923264716667	-2.31840898857341	0.0496787952626012	0.465304952107239	-3.76184741663551	1.30382894457762	down	ZNF117
ZNF557	-1.20316638433333	4.5063094155	-2.3180301465566	0.0497079343910768	0.465304952107239	-3.7621560952352	1.30357428355575	down	ZNF557
